# Supplementary material for: An integrated genomic approach for the study of mandibular prognathism in the European seabass (Dicentrarchus labrax)
Source: Sci Rep. 2016 Dec 8;6:38673. doi: 10.1038/srep38673 (PMC5144136; doi:10.1038/srep38673)
Supplement: Supplementary Dataset S3 [file srep38673-s2.xls]

## Sheet: Foglio1
DLPD Probe	Fold Change	Chromosome	Start position	End Position	DicLab v1.0c gene matching	Gene Name	ENSEMBL Gene Danio rerio
DLPD00017_2	1.5906	Chr15	20970199	20970575	DLAgn_00054240	NMI	ENSDARG00000100275
DLPD00197_1	2.32471	Chr20	23369026	23369298
DLPD00426_2	1.78669	UN	76403499	76404027
DLPD00651_1	1.91927	Chr10	22371058	22371658
DLPD00651_2	1.94798	Chr10	22371058	22371658
DLPD01321_2	1.91853	Chr6	11829196	11829609			ENSDARG00000102583
DLPD01731_1	4.29921	Chr3	5755570	5756142	DLAgn_00142300		ENSDARG00000030161
DLPD02205_2	2.06893	Chr16	7287494	7288574	DLAgn_00058420	dedd1
DLPD02354_2	1.41716	Chr10	6522374	6523364	DLAgn_00002350	ppap2b
DLPD02981_1	1.81345	Chr1A	25729795	25730699	DLAgn_00097070	dram2b	ENSDARG00000003144
DLPD03693_2	1.39177	Chr11	24525401	24526001	DLAgn_00017840	wbp1lb	ENSDARG00000002758
DLPD03829_1	1.90679	Chr14	2892256	2892409	DLAgn_00037940	SAMD9L	ENSDARG00000059933
DLPD04253_1	1.48389	Chr6	13592199	13592418	DLAgn_00169630	ube2q2	ENSDARG00000044241
DLPD04662_1	2.1327	Chr1A	7638610	7638803	DLAgn_00089170	trnt1	ENSDARG00000029931
DLPD04913_1	3.82928	Chr19	6891432	6892180	DLAgn_00082010	srek1	ENSDARG00000029751
DLPD04913_2	1.5353	Chr19	6891432	6892180	DLAgn_00082010	srek1	ENSDARG00000041182
DLPD05746_1	1.40417	Chr20	18679045	18679450	DLAgn_00122330	smarca2	ENSDARG00000102729
DLPD05802_1	2.22173	UN	29121194	29121790	DLAgn_00225940	CU915762.1	ENSDARG00000013990
DLPD05999_1	1.37303	Chr18-21	7145322	7146267	DLAgn_00075750	ube2w	ENSDARG00000075297
DLPD05999_2	1.38473	Chr18-21	7145322	7146267	DLAgn_00075750	ube2w	ENSDARG00000009764
DLPD06255_2	1.4672	Chr17	15355516	15355815	DLAgn_00071040	nrbp1	ENSDARG00000009764
DLPD07092_2	1.35845	Chr7	21209633	21209828	DLAgn_00183040	C9orf156	ENSDARG00000038881
DLPD07125_1	1.43171	Chr22-25	5235573	5235715	DLAgn_00127720	ccdc187	ENSDARG00000024746
DLPD07249_2	1.36464	Chr19	2865597	2865868	DLAgn_00080160	MARCH3	ENSDARG00000052300
DLPD07275_1	1.41377	Chr17	8212950	8213914	DLAgn_00068160	ino80	ENSDARG00000008904
DLPD07479_1	2.55345	Chr1A	5713794	5714634	DLAgn_00088750	sox13	ENSDARG00000104657
DLPD07625_1	1.32481	Chr4	16738088	16738701	DLAgn_00150340	mob3c	ENSDARG00000045360
DLPD08338_1	2.69068	Chr4	8589650	8589959	DLAgn_00147260	FO704622.1	ENSDARG00000045360
DLPD08338_2	1.98688	Chr4	8589650	8589959	DLAgn_00147260	FO704622.1	ENSDARG00000001578
DLPD08711_2	1.57466	Chr1B	6851008	6851305	DLAgn_00101660	CR388052.1	ENSDARG00000038954
DLPD09019_1	1.76185	Chr15	10839122	10839440	DLAgn_00049860	CU984600.2	ENSDARG00000056089
DLPD09384_1	1.67062	Chr2	18434217	18434897	DLAgn_00112910	cplx2	ENSDARG00000037245
DLPD09755_2	1.44957	UN	45328706	45329046			ENSDARG00000053857
DLPD09960_1	1.45054	Chr10	15090721	15091390	DLAgn_00006760	atg9b	ENSDARG00000061738
DLPD09960_2	1.42388	Chr10	15090721	15091390	DLAgn_00006760	atg9b	ENSDARG00000013274
DLPD10986_2	1.56535	Chr20	1050454	1050752	DLAgn_00115000	ulk1a	ENSDARG00000070432
DLPD11030_2	1.55897	Chr12	8803788	8803963			ENSDARG00000030297
DLPD11502_1	1.45614	Chr4	18103761	18104172	DLAgn_00151020	creb3l3a	ENSDARG00000043705
DLPD11528_1	1.42862	UN	7646918	7647593			ENSDARG00000089661
DLPD12398_2	1.38319	Chr17	5236466	5237259	DLAgn_00067290	cep128	ENSDARG00000089661
DLPD12620_1	2.27603	Chr14	12134826	12135027	DLAgn_00040920	ucp2	ENSDARG00000104919
DLPD12874_1	1.97428	Chr15	20066117	20066329	DLAgn_00053980	hspbap1
DLPD12983_2	1.3582	Chr14	11694405	11694968	DLAgn_00040610	msi2b	ENSDARG00000100213
DLPD13074_2	1.88121	Chr14	3024869	3025535	DLAgn_00037970	BX537350.1	ENSDARG00000098204
DLPD13386_2	1.80645	UN	3629434	3629938
DLPD14034_2	1.59876	Chr13	10283722	10284162			ENSDARG00000061918
DLPD14249_2	1.78512	Chr15	10852425	10852824	DLAgn_00049860	CU984600.2
DLPD14889_1	1.51538	Chr11	5326123	5326271	DLAgn_00011390	arid4b	ENSDARG00000055292
DLPD15054_1	1.76945	Chr14	27369276	27369959			ENSDARG00000055292
DLPD15254_2	1.67277	Chr22-25	619824	620634			ENSDARG00000074481
DLPD15641_2	1.48086	Chr1B	14700894	14701090	DLAgn_00104810	dhx8
DLPD15747_2	1.53429	Chr1A	2922628	2922876	DLAgn_00088020	LAMB3	ENSDARG00000092638
DLPD16029_2	1.46819	Chr10	1044304	1045024	DLAgn_00000340		ENSDARG00000056226
DLPD16329_2	2.15147	Chr7	13293836	13294570	DLAgn_00179660
DLPD16438_2	1.73116	Chr2	16716479	16716945	DLAgn_00112800	irf2	ENSDARG00000103771
DLPD16493_2	1.48799	Chr10	19111889	19112789	DLAgn_00008370	ankrd12
DLPD16796_1	1.44611	Chr4	6851776	6852427	DLAgn_00146660	ak4	ENSDARG00000091209
DLPD17090_1	1.44788	Chr17	18690424	18690649	DLAgn_00072400	E2F6	ENSDARG00000033771
DLPD17668_1	1.36983	Chr19	6907497	6908190	DLAgn_00082020	erbb2ip	ENSDARG00000032614
DLPD17807_1	1.9389	Chr8	17694012	17694284			ENSDARG00000073789
DLPD17807_2	1.87642	Chr8	17694012	17694284
DLPD17839_1	1.61795	Chr14	22169679	22169945			ENSDARG00000037101
DLPD17931_1	2.19265	Chr3	4996104	4996277	DLAgn_00142050	BX005336.3
DLPD17931_2	2.46641	Chr3	4996104	4996277	DLAgn_00142050	BX005336.3
DLPD18116_1	1.63875	Chr19	14741085	14741805	DLAgn_00085040	aak1b	ENSDARG00000098204
DLPD18116_2	1.6206	Chr19	14741085	14741805	DLAgn_00085040	aak1b	ENSDARG00000090656
DLPD18435_2	1.58911	UN	35084119	35085004
DLPD18515_2	1.31769	Chr12	15953151	15953899	DLAgn_00023990	sp3b
DLPD18828_1	1.65249	Chr14	27580825	27580946	DLAgn_00046590	bckdk	ENSDARG00000054707
DLPD18828_2	1.6114	Chr14	27580825	27580946	DLAgn_00046590	bckdk	ENSDARG00000059369
DLPD00831_2	0.739054	UN	72517428	72517591	DLAgn_00251780	il4r.1	ENSDARG00000101547
DLPD01215_2	0.69386	Chr3	6372829	6373413	DLAgn_00142540	ppp1r14bb	ENSDARG00000008100
DLPD01958_1	0.726253	Chr20	3875089	3875382	DLAgn_00116240	pxmp2	ENSDARG00000089456
DLPD03440_1	0.729871	Chr8	10595571	10595767	DLAgn_00191370	atp13a1
DLPD03790_1	0.7029	Chr6	12211852	12212023	DLAgn_00168650	rpl4	ENSDARG00000040465
DLPD04920_1	0.702084	Chr20	14199644	14199917	DLAgn_00120530	acaa2	ENSDARG00000052419
DLPD05074_2	0.653592	Chr17	7856588	7856919	DLAgn_00068070	hsp90aa1.2	ENSDARG00000006546
DLPD05677_1	0.611687	Chr8	7738218	7738720	DLAgn_00189830	zgc:171489	ENSDARG00000008119
DLPD06138_2	0.735546	Chrx	16301268	16301468	DLAgn_00209780	ECHDC3	ENSDARG00000011975
DLPD06159_1	0.67945	Chr22-25	14664693	14664987	DLAgn_00132130	ctnnbip1	ENSDARG00000044281
DLPD07264_1	0.68994	Chr12	6342290	6342672	DLAgn_00019800	eif4eb	ENSDARG00000052279
DLPD08438_1	0.707161	Chr2	10663969	10664160	DLAgn_00110480
DLPD08665_1	0.654065	Chr3	9666798	9667499
DLPD09239_1	0.576048	Chr10	13287342	13287959
DLPD11346_2	0.714803	Chr9	4691915	4692073	DLAgn_00198170	ptprua	ENSDARG00000078731
DLPD12419_2	0.55179	Chr11	4632593	4632829	DLAgn_00011200		ENSDARG00000078731
DLPD13502_1	0.581596	Chr2	14732527	14733195	DLAgn_00112060	mtmr7a	ENSDARG00000077686
DLPD13780_1	0.634121	Chr2	3617862	3618729			ENSDARG00000077686
DLPD16049_2	0.689141	Chr5	3059119	3059738	DLAgn_00154950	slc7a10a
DLPD16296_1	0.74002	Chr3	1223826	1224436	DLAgn_00141050	men1	ENSDARG00000007812
DLPD17413_2	0.720266	Chr12	9462761	9463818	DLAgn_00021070	si:ch1073-209e23.1	ENSDARG00000016904
DLPD17793_2	0.540082	Chr1A	26827298	26828089	DLAgn_00097630	osgn1	ENSDARG00000016904
