# Supplementary material for: An integrated genomic approach for the study of mandibular prognathism in the European seabass (Dicentrarchus labrax)
Source: Sci Rep. 2016 Dec 8;6:38673. doi: 10.1038/srep38673 (PMC5144136; doi:10.1038/srep38673)
Supplement: Supplementary Dataset S4 [file srep38673-s3.xls]

## Sheet: Foglio1
DLPD Probe	Fold Change	Chromosome	Start position	End Position	DicLab v1.0c gene matching	Gene Name	ENSEMBL Protein Danio rerio	ENSEMBL Gene Danio rerio
DLPD18962_1	2.28111	Chr20	13746580	13746812
DLPD17733_2	2.18471	Chr14	20045557	20046066	DLAgn_00045130	sowahaa	ENSDARP00000100797	ENSDARG00000079125
DLPD16540_1	2.07232	Chr12	5541866	5542054
DLPD16070_2	2.05948	Chr12	11348564	11348833	DLAgn_00022140	plk4	ENSDARP00000043865	ENSDARG00000004576
DLPD15637_1	2.90291	Chr13	4435706	4436075	DLAgn_00028520	tcnl	ENSDARP00000089045	ENSDARG00000068088
DLPD15100_1	7.0392	Chr16	5607922	5608371
DLPD14666_1	2.41917	Chr14	15806854	15807458	DLAgn_00042990	slc7a1	ENSDARP00000121637	ENSDARG00000016439
DLPD14597_1	4.37811	Chr16	9554331	9554801	DLAgn_00060240	efna1b	ENSDARP00000012577	ENSDARG00000018787
DLPD11760_2	2.05907	Chr17	11554689	11555312	DLAgn_00069730	efr3bb	ENSDARP00000112891	ENSDARG00000069318
DLPD11720_2	2.03998	UN	96683300	96683611
DLPD11720_1	2.01262	UN	96683300	96683611
DLPD11437_2	2.00184	UN	90715063	90715319	DLAgn_00263060	ceacam1	ENSDARP00000060265	ENSDARG00000041119
DLPD09471_2	2.05325	Chr5	25965167	25965547
DLPD09471_1	2.18756	Chr5	25965167	25965547
DLPD09199_2	2.07574	Chr16	22117273	22117400	DLAgn_00065190	csad	ENSDARP00000024113	ENSDARG00000026348
DLPD09199_1	2.12914	Chr16	22117273	22117400	DLAgn_00065190	csad	ENSDARP00000024113	ENSDARG00000026348
DLPD08935_2	2.0572	UN	2184623	2184788
DLPD08902_2	2.0504	Chr22-25	23622759	23623312	DLAgn_00135170	stk38a	ENSDARP00000003411	ENSDARG00000019973
DLPD08672_1	2.10523	Chr17	9815850	9816550
DLPD08545_1	2.03607	UN	22262182	22262403	DLAgn_00222250	SH3TC1	ENSDARP00000102920	ENSDARG00000077330
DLPD08224_2	2.255	Chr4	5122195	5122397
DLPD19035_2	0.401937	Chr6	12045889	12046590	DLAgn_00168550	C18H15orf39	ENSDARP00000091231	ENSDARG00000069168
DLPD19009_2	0.485342	UN	94619171	94619358	DLAgn_00265650
DLPD18855_1	0.412001	Chr6	24237997	24238659	DLAgn_00173070	wt1a	ENSDARP00000029174	ENSDARG00000031420
DLPD18593_2	0.177913	Chr20	4316979	4317583	DLAgn_00116580	ivd	ENSDARP00000062893	ENSDARG00000042853
DLPD18470_1	0.481781	Chr22-25	12206737	12207636	DLAgn_00130720	RARG	ENSDARP00000049550	ENSDARG00000034117
DLPD17880_2	0.383559	Chr13	16475140	16475318	DLAgn_00032310	scn3b	ENSDARP00000138558	ENSDARG00000062359
DLPD17842_2	0.269214	Chr16	9082496	9082799
DLPD17842_1	0.315291	Chr16	9082496	9082799
DLPD17626_2	0.45954	UN	3760288	3760352
DLPD17619_2	0.337679	Chr19	9178610	9178749	DLAgn_00082660	zgc:55582	ENSDARP00000028290	ENSDARG00000024219
DLPD17619_1	0.319098	Chr19	9178610	9178749	DLAgn_00082660	zgc:55582	ENSDARP00000028290	ENSDARG00000024219
DLPD17317_2	0.169324	Chr3	9453176	9453585
DLPD17317_1	0.151306	Chr3	9453176	9453585
DLPD17262_2	0.373865	Chr3	3766240	3766639
DLPD17262_1	0.444188	Chr3	3766240	3766639
DLPD17012_1	0.46554	Chr15	12630685	12631055	DLAgn_00050600	lrp2a	ENSDARP00000131232	ENSDARG00000102506
DLPD16995_2	0.420934	Chr1B	6318684	6318863	DLAgn_00101140	dnaaf3	ENSDARP00000073689	ENSDARG00000036304
DLPD16977_1	0.467418	UN	8066642	8066723
DLPD16691_2	0.478276	UN	64051200	64051347
DLPD16667_2	0.212417	Chr14	13313502	13313903
DLPD16667_1	0.208919	Chr14	13313502	13313903
DLPD16563_2	0.423153	Chr2	3144534	3145084	DLAgn_00106980	glra4a	ENSDARP00000030826	ENSDARG00000006865
DLPD16516_2	0.00575836	Chr22-25	8522456	8523862	DLAgn_00129180	rho	ENSDARP00000011562	ENSDARG00000002193
DLPD16516_1	0.00655232	Chr22-25	8522456	8523862	DLAgn_00129180	rho	ENSDARP00000011562	ENSDARG00000002193
DLPD16193_1	0.404171	Chr9	11819986	11820231	DLAgn_00200470	smarcc1b	ENSDARP00000099015	ENSDARG00000077946
DLPD16163_1	0.455837	Chr5	8100196	8101000	DLAgn_00156150	GNRHR	ENSDARP00000055566	ENSDARG00000038116
DLPD16121_2	0.482586	Chr9	10843464	10843798	DLAgn_00199940	npy	ENSDARP00000052619	ENSDARG00000036222
DLPD16121_1	0.455165	Chr9	10843464	10843798	DLAgn_00199940	npy	ENSDARP00000052619	ENSDARG00000036222
DLPD15977_2	0.499316	Chr7	8721293	8721768	DLAgn_00177360	MPV17L	ENSDARP00000140607	ENSDARG00000104457
DLPD15956_2	0.295227	Chr16	6011819	6012000	DLAgn_00057760		ENSDARP00000124439	ENSDARG00000095831
DLPD15956_1	0.111768	Chr16	6011819	6012000	DLAgn_00057760		ENSDARP00000124439	ENSDARG00000095831
DLPD15545_1	0.46387	Chr19	8778347	8779181
DLPD15525_2	0.44519	Chr18-21	8368763	8369739
DLPD15523_2	0.326518	Chr10	1803620	1804672
DLPD15283_2	0.498735	Chr16	2844919	2845176	DLAgn_00056450	notchl	ENSDARP00000128794	ENSDARG00000088308
DLPD15179_1	0.493388	UN	91252812	91253140	DLAgn_00263390	hhipl1	ENSDARP00000084880	ENSDARG00000062501
DLPD14727_1	0.466846	Chr12	21724612	21724876
DLPD14707_2	0.490631	UN	11318261	11318857	DLAgn_00217470	dmtn	ENSDARP00000141261	ENSDARG00000013110
DLPD14332_2	0.138621	Chr18-21	13288267	13288663
DLPD14332_1	0.144252	Chr18-21	13288267	13288663
DLPD14250_1	0.436282	Chr8	6165849	6166062	DLAgn_00189040	si:dkey-10p5.7	ENSDARP00000133532	ENSDARG00000098787
DLPD14194_2	0.233141	Chr24	8188193	8188677
DLPD14193_2	0.298589	Chr1A	16208609	16209123	DLAgn_00093140	GRM2	ENSDARP00000079907	ENSDARG00000004150
DLPD14193_1	0.254924	Chr1A	16208609	16209123	DLAgn_00093140	GRM2	ENSDARP00000079907	ENSDARG00000004150
DLPD14171_2	0.274053	Chr6	21838234	21838276
DLPD14171_1	0.278696	Chr6	21838234	21838276
DLPD14142_2	0.373604	Chr10	8903722	8904362	DLAgn_00003990	rab3ab	ENSDARP00000095064	ENSDARG00000043835
DLPD14142_1	0.390299	Chr10	8903722	8904362	DLAgn_00003990	rab3ab	ENSDARP00000095064	ENSDARG00000043835
DLPD14130_2	0.173344	Chr9	3241062	3241406
DLPD14130_1	0.185119	Chr9	3241062	3241406
DLPD14082_1	0.460911	Chr17	10997651	10998308	DLAgn_00069440	si:ch211-153j24.3	ENSDARP00000058705	ENSDARG00000040135
DLPD14047_2	0.0165189	Chr14	18776752	18776887	DLAgn_00044660	arr3a	ENSDARP00000073453	ENSDARG00000056511
DLPD14047_1	0.0169162	Chr14	18776752	18776887	DLAgn_00044660	arr3a	ENSDARP00000073453	ENSDARG00000056511
DLPD14043_2	0.357593	UN	61878466	61879129	DLAgn_00244860	cdk5r2a	ENSDARP00000104135	ENSDARG00000071011
DLPD14043_1	0.399889	UN	61878466	61879129	DLAgn_00244860	cdk5r2a	ENSDARP00000104135	ENSDARG00000071011
DLPD14041_2	0.402827	Chr6	8890134	8890871	DLAgn_00167290	lrrc4.2	ENSDARP00000005494	ENSDARG00000003020
DLPD14032_2	0.45208	Chr22-25	15641411	15642251
DLPD14032_1	0.42122	Chr22-25	15641411	15642251
DLPD14027_2	0.22614	Chr1A	22823142	22823588
DLPD14027_1	0.376174	Chr1A	22823142	22823588
DLPD14006_2	0.455044	Chr9	7459612	7460258	DLAgn_00198790	si:dkey-261i16.5	ENSDARP00000093751	ENSDARG00000044719
DLPD13972_2	0.0478359	Chr1A	23291255	23291831	DLAgn_00096180
DLPD13972_1	0.0602038	Chr1A	23291255	23291831	DLAgn_00096180
DLPD13969_2	0.261148	Chr4	10300588	10301143
DLPD13969_1	0.214822	Chr4	10300588	10301143
DLPD13941_2	0.445876	Chr7	5115446	5116178	DLAgn_00176030	rims1b	ENSDARP00000081549	ENSDARG00000078902
DLPD13941_1	0.317167	Chr7	5115446	5116178	DLAgn_00176030	rims1b	ENSDARP00000081549	ENSDARG00000078902
DLPD13933_2	0.478049	Chr14	7476985	7477909
DLPD13910_2	0.373048	Chr22-25	19102103	19102612
DLPD13910_1	0.484216	Chr22-25	19102103	19102612
DLPD13874_2	0.293658	Chr7	10356626	10357149
DLPD13857_2	0.294282	Chr16	9079318	9079727
DLPD13857_1	0.292023	Chr16	9079318	9079727
DLPD13847_2	0.251178	Chr6	25261438	25262182	DLAgn_00173440	ndrg4	ENSDARP00000141868	ENSDARG00000103937
DLPD13847_1	0.24525	Chr6	25261438	25262182	DLAgn_00173440	ndrg4	ENSDARP00000141868	ENSDARG00000103937
DLPD13844_2	0.338854	Chr6	9021841	9022183
DLPD13844_1	0.408366	Chr6	9021841	9022183
DLPD13831_2	0.490524	Chr17	11806105	11806798
DLPD13824_1	0.283777	Chr24	371377	371972	DLAgn_00136360	IQSEC2	ENSDARP00000141504	ENSDARG00000102125
DLPD13809_2	0.348425	Chr9	14992827	14994083
DLPD13774_2	0.263579	Chr24	11556598	11557036
DLPD13774_1	0.367103	Chr24	11556598	11557036
DLPD13755_2	0.492764	Chr20	13977229	13977745	DLAgn_00120340	KCNIP3	ENSDARP00000130174	ENSDARG00000017880
DLPD13755_1	0.49502	Chr20	13977229	13977745	DLAgn_00120340	KCNIP3	ENSDARP00000130174	ENSDARG00000017880
DLPD13748_2	0.449531	Chr13	23936296	23936837
DLPD13748_1	0.357517	Chr13	23936296	23936837
DLPD13747_2	0.419265	Chr8	1535632	1536086	DLAgn_00186770	cdr2l	ENSDARP00000105648	ENSDARG00000026834
DLPD13735_2	0.264055	Chr12	19968589	19969521	DLAgn_00026080	ccdc177	ENSDARP00000106528	ENSDARG00000067841
DLPD13733_2	0.157369	Chr10	12428146	12428317	DLAgn_00005620	rab6bb	ENSDARP00000042254	ENSDARG00000031343
DLPD13706_2	0.373653	Chr22-25	4924184	4924414
DLPD13698_2	0.265215	Chr15	13321421	13321929	DLAgn_00051010	CHN1	ENSDARP00000130201	ENSDARG00000101735
DLPD13698_1	0.329376	Chr15	13321421	13321929	DLAgn_00051010	CHN1	ENSDARP00000130201	ENSDARG00000101735
DLPD13687_2	0.286596	UN	4854807	4855477
DLPD13687_1	0.308496	UN	4854807	4855477
DLPD13655_2	0.473003	Chrx	8258690	8259017	DLAgn_00207580	LRRN3	ENSDARP00000131085	ENSDARG00000102702
DLPD13642_2	0.15398	Chr16	11172237	11172730	DLAgn_00061250	stmn2a	ENSDARP00000094591	ENSDARG00000033234
DLPD13642_1	0.134835	Chr16	11172237	11172730	DLAgn_00061250	stmn2a	ENSDARP00000094591	ENSDARG00000033234
DLPD13614_2	0.37159	Chr9	912230	912752
DLPD13612_2	0.23515	Chr15	10380403	10381096
DLPD13569_2	0.39484	Chr14	13713621	13714341
DLPD13559_2	0.415279	Chr13	6445008	6445147	DLAgn_00029100	scg2a	ENSDARP00000131009	ENSDARG00000103993
DLPD13559_1	0.208207	Chr13	6445008	6445147	DLAgn_00029100	scg2a	ENSDARP00000131009	ENSDARG00000103993
DLPD13549_2	0.127527	Chr2	10274942	10275261
DLPD13549_1	0.140039	Chr2	10274942	10275261
DLPD13487_2	0.253584	Chr1A	7722918	7723474	DLAgn_00089190	lrrn1	ENSDARP00000078824	ENSDARG00000060115
DLPD13487_1	0.207683	Chr1A	7722918	7723474	DLAgn_00089190	lrrn1	ENSDARP00000078824	ENSDARG00000060115
DLPD13465_1	0.0839767	Chr5	9378581	9379067
DLPD13460_2	0.249864	Chr8	6914310	6915068
DLPD13460_1	0.257302	Chr8	6914310	6915068
DLPD13456_2	0.161647	Chr2	10274108	10274438
DLPD13456_1	0.151506	Chr2	10274108	10274438
DLPD13437_2	0.210078	UN	37983699	37983970
DLPD13418_2	0.432941	Chr10	17202679	17202960	DLAgn_00007700	RALYL	ENSDARP00000105963	ENSDARG00000090292
DLPD13418_1	0.401952	Chr10	17202679	17202960	DLAgn_00007700	RALYL	ENSDARP00000105963	ENSDARG00000090292
DLPD13407_2	0.474174	Chr12	18397205	18398003
DLPD13403_1	0.374397	Chr12	12200596	12200772	DLAgn_00022680	cpsf3	ENSDARP00000040291	ENSDARG00000027649
DLPD13390_2	0.439545	Chr6	13239389	13239602	DLAgn_00169360	gnb5a	ENSDARP00000140306	ENSDARG00000099685
DLPD13390_1	0.376132	Chr6	13239389	13239602	DLAgn_00169360	gnb5a	ENSDARP00000140306	ENSDARG00000099685
DLPD13384_2	0.441477	Chr13	16380529	16380999
DLPD13377_2	0.316518	Chr11	22919691	22920080
DLPD13372_2	0.245016	Chr1A	14332572	14332697	DLAgn_00092020	prph	ENSDARP00000129087	ENSDARG00000028306
DLPD13372_1	0.201921	Chr1A	14332572	14332697	DLAgn_00092020	prph	ENSDARP00000129087	ENSDARG00000028306
DLPD13368_2	0.222271	Chr19	10518018	10518674	DLAgn_00083380	mapk10	ENSDARP00000134326	ENSDARG00000102730
DLPD13368_1	0.200962	Chr19	10518018	10518674	DLAgn_00083380	mapk10	ENSDARP00000134326	ENSDARG00000102730
DLPD13360_1	0.235402	Chr19	12092984	12093272	DLAgn_00083920	BRINP1	ENSDARP00000100708	ENSDARG00000078302
DLPD13356_2	0.295562	Chr1B	11617671	11618289
DLPD13356_1	0.301034	Chr1B	11617671	11618289
DLPD13344_2	0.171164	Chr3	667719	668131
DLPD13343_2	0.28681	Chr5	28341282	28341712
DLPD13343_1	0.275409	Chr5	28341282	28341712
DLPD13293_1	0.399018	Chr20	13950555	13950729	DLAgn_00120340	KCNIP3	ENSDARP00000130174	ENSDARG00000017880
DLPD13292_2	0.393158	Chr12	18804301	18804740
DLPD13292_1	0.411742	Chr12	18804301	18804740
DLPD13240_2	0.294894	Chr15	18531614	18531735	DLAgn_00053500	nalcn	ENSDARP00000048468	ENSDARG00000001835
DLPD13240_1	0.312193	Chr15	18531614	18531735	DLAgn_00053500	nalcn	ENSDARP00000048468	ENSDARG00000001835
DLPD13053_2	0.463981	UN	22799697	22801438	DLAgn_00222540	myh6	ENSDARP00000108536	ENSDARG00000090637
DLPD13009_2	0.221185	UN	50762997	50763262
DLPD13009_1	0.215017	UN	50762997	50763262
DLPD12893_2	0.332788	Chr20	27809791	27810696
DLPD12889_2	0.101535	Chr1A	19539269	19539641
DLPD12889_1	0.0715647	Chr1A	19539269	19539641
DLPD12789_2	0.323423	Chrx	13921100	13921469	DLAgn_00209210	ptn	ENSDARP00000140433	ENSDARG00000102340
DLPD12789_1	0.342066	Chrx	13921100	13921469	DLAgn_00209210	ptn	ENSDARP00000140433	ENSDARG00000102340
DLPD12774_2	0.413732	Chr5	8562553	8562938
DLPD12736_2	0.274342	Chr22-25	14045412	14045643	DLAgn_00131830	gnat2	ENSDARP00000062362	ENSDARG00000042529
DLPD12736_1	0.42085	Chr22-25	14045412	14045643	DLAgn_00131830	gnat2	ENSDARP00000062362	ENSDARG00000042529
DLPD12730_1	0.495503	Chr5	9420201	9421182
DLPD12549_2	0.322245	Chr22-25	15664449	15664671	DLAgn_00132450	necab3	ENSDARP00000127670	ENSDARG00000074794
DLPD12549_1	0.31603	Chr22-25	15664449	15664671	DLAgn_00132450	necab3	ENSDARP00000127670	ENSDARG00000074794
DLPD12547_1	0.462482	Chr18-21	13067039	13067411
DLPD12473_2	0.187824	UN	21175712	21176454	DLAgn_00221790
DLPD12434_1	0.294233	Chr4	22430065	22430786
DLPD12238_2	0.482354	Chr22-25	8064649	8064862	DLAgn_00128890	C9orf89	ENSDARP00000107905	ENSDARG00000091304
DLPD12238_1	0.436689	Chr22-25	8064649	8064862	DLAgn_00128890	C9orf89	ENSDARP00000107905	ENSDARG00000091304
DLPD11935_2	0.388389	Chr13	27559412	27560028
DLPD11935_1	0.399789	Chr13	27559412	27560028
DLPD11865_2	0.138798	Chr19	19613042	19613928	DLAgn_00086650	phf24	ENSDARP00000099941	ENSDARG00000077596
DLPD11712_2	0.335069	UN	59051181	59051304	DLAgn_00243390	zmat2	ENSDARP00000002108	ENSDARG00000004956
DLPD11576_2	0.304069	Chr6	13620823	13620992	DLAgn_00169650	nptna	ENSDARP00000064402	ENSDARG00000043864
DLPD11576_1	0.43158	Chr6	13620823	13620992	DLAgn_00169650	nptna	ENSDARP00000064402	ENSDARG00000043864
DLPD11565_2	0.424234	Chr2	20720215	20720411	DLAgn_00113400	immt	ENSDARP00000133453	ENSDARG00000102874
DLPD11539_2	0.0952098	Chr13	17575835	17576366	DLAgn_00032770	ppm1na	ENSDARP00000011222	ENSDARG00000010231
DLPD11539_1	0.11726	Chr13	17575835	17576366	DLAgn_00032770	ppm1na	ENSDARP00000011222	ENSDARG00000010231
DLPD11486_2	0.451368	Chr4	20779001	20779247
DLPD11486_1	0.454349	Chr4	20779001	20779247
DLPD11145_2	0.463351	Chr18-21	14392065	14392327
DLPD10879_2	0.199539	Chr7	16205440	16205816	DLAgn_00181100
DLPD10879_1	0.193962	Chr7	16205440	16205816	DLAgn_00181100
DLPD10848_1	0.438542	Chr6	8153487	8154124	DLAgn_00166970	mafa	ENSDARP00000101942	ENSDARG00000076520
DLPD10724_2	0.268345	Chr14	20423599	20423698	DLAgn_00045170	GABRA2	ENSDARP00000134688	ENSDARG00000068989
DLPD10724_1	0.220348	Chr14	20423599	20423698	DLAgn_00045170	GABRA2	ENSDARP00000134688	ENSDARG00000068989
DLPD10718_2	0.112936	Chr10	4306986	4307766	DLAgn_00001200	sepp1b	ENSDARP00000140653	ENSDARG00000079727
DLPD10718_1	0.148963	Chr10	4306986	4307766	DLAgn_00001200	sepp1b	ENSDARP00000140653	ENSDARG00000079727
DLPD10636_2	0.373839	Chr19	5189798	5190203	DLAgn_00081270	PLA2G3	ENSDARP00000023708	ENSDARG00000008948
DLPD10636_1	0.351403	Chr19	5189798	5190203	DLAgn_00081270	PLA2G3	ENSDARP00000023708	ENSDARG00000008948
DLPD10568_2	0.37888	Chr16	7460598	7460772
DLPD10568_1	0.42767	Chr16	7460598	7460772
DLPD10546_2	0.377896	no match	no match	no match
DLPD10546_1	0.275351	no match	no match	no match
DLPD10368_2	0.424347	UN	34570238	34570654	DLAgn_00229490
DLPD10364_2	0.427823	Chr4	2789708	2789848	DLAgn_00145690	fetub	ENSDARP00000070561	ENSDARG00000053973
DLPD10342_1	0.484849	Chr9	20385943	20386088	DLAgn_00204050	slc9a3.2	ENSDARP00000109287	ENSDARG00000058498
DLPD10315_2	0.168396	Chr13	8023243	8023976	DLAgn_00029710	apoa1a	ENSDARP00000025613	ENSDARG00000012076
DLPD10315_1	0.167402	Chr13	8023243	8023976	DLAgn_00029710	apoa1a	ENSDARP00000025613	ENSDARG00000012076
DLPD10234_2	0.494705	no match	no match	no match
DLPD10106_2	0.320136	Chr10	8904540	8905150	DLAgn_00003990	rab3ab	ENSDARP00000095064	ENSDARG00000043835
DLPD10106_1	0.31704	Chr10	8904540	8905150	DLAgn_00003990	rab3ab	ENSDARP00000095064	ENSDARG00000043835
DLPD10001_2	0.22649	Chr10	11883670	11884066	DLAgn_00005480	zgc:153615	ENSDARP00000137287	ENSDARG00000038981
DLPD10001_1	0.315143	Chr10	11883670	11884066	DLAgn_00005480	zgc:153615	ENSDARP00000137287	ENSDARG00000038981
DLPD09989_2	0.233297	Chr1A	12648321	12648516
DLPD09989_1	0.218264	Chr1A	12648321	12648516
DLPD09979_2	0.242947	Chr22-25	24579112	24579635
DLPD09979_1	0.244744	Chr22-25	24579112	24579635
DLPD09959_2	0.404414	Chr1A	11551214	11551554	DLAgn_00090760	hmp19	ENSDARP00000140381	ENSDARG00000102975
DLPD09959_1	0.382472	Chr1A	11551214	11551554	DLAgn_00090760	hmp19	ENSDARP00000140381	ENSDARG00000102975
DLPD09909_2	0.118863	Chr22-25	4831373	4831799
DLPD09909_1	0.322979	Chr22-25	4831373	4831799
DLPD09893_2	0.317882	Chr14	12513449	12513699	DLAgn_00041100	nlgn3b	ENSDARP00000134245	ENSDARG00000104786
DLPD09893_1	0.323135	Chr14	12513449	12513699	DLAgn_00041100	nlgn3b	ENSDARP00000134245	ENSDARG00000104786
DLPD09843_1	0.497438	Chr5	22774038	22774372	DLAgn_00161190	GRAMD2	ENSDARP00000130256	ENSDARG00000103736
DLPD09786_2	0.201557	Chr20	7263785	7264031
DLPD09786_1	0.280595	Chr20	7263785	7264031
DLPD09774_2	0.132865	Chr7	3366451	3367055
DLPD09774_1	0.129883	Chr7	3366451	3367055
DLPD09731_2	0.312914	Chr1B	12032155	12032321	DLAgn_00103730	myoz1b	ENSDARP00000096413	ENSDARG00000071445
DLPD09731_1	0.281017	Chr1B	12032155	12032321	DLAgn_00103730	myoz1b	ENSDARP00000096413	ENSDARG00000071445
DLPD09667_2	0.138041	Chr20	23379358	23379663
DLPD09667_1	0.139281	Chr20	23379358	23379663
DLPD09506_2	0.338746	Chr11	17599089	17599461	DLAgn_00016070	eef1a1b	ENSDARP00000069823	ENSDARG00000069951
DLPD09506_1	0.348764	Chr11	17599089	17599461	DLAgn_00016070	eef1a1b	ENSDARP00000069823	ENSDARG00000069951
DLPD09488_2	0.275739	Chr22-25	19103998	19104310	DLAgn_00133780	gabrd	ENSDARP00000077851	ENSDARG00000059763
DLPD09488_1	0.298325	Chr22-25	19103998	19104310	DLAgn_00133780	gabrd	ENSDARP00000077851	ENSDARG00000059763
DLPD09425_2	0.401031	Chr22-25	7723534	7723646
DLPD09425_1	0.395837	Chr22-25	7723534	7723646
DLPD09409_2	0.313765	UN	48047660	48048494
DLPD09384_2	0.411392	Chr2	18434217	18434897	DLAgn_00112910	cplx2	ENSDARP00000137988	ENSDARG00000061918
DLPD09384_1	0.443016	Chr2	18434217	18434897	DLAgn_00112910	cplx2	ENSDARP00000137988	ENSDARG00000061918
DLPD09376_2	0.176332	Chr8	21132483	21132897
DLPD09376_1	0.181777	Chr8	21132483	21132897
DLPD09361_2	0.459171	Chr9	11005223	11005363	DLAgn_00200010	dync1i1	ENSDARP00000138576	ENSDARG00000060948
DLPD09361_1	0.413571	Chr9	11005223	11005363	DLAgn_00200010	dync1i1	ENSDARP00000138576	ENSDARG00000060948
DLPD09304_2	0.264101	Chr9	14697474	14697843
DLPD09304_1	0.287425	Chr9	14697474	14697843
DLPD09268_2	0.368856	Chr14	10566993	10567100	DLAgn_00040450	pcdh2ac	ENSDARP00000130311	ENSDARG00000099783
DLPD09268_1	0.367714	Chr14	10566993	10567100	DLAgn_00040450	pcdh2ac	ENSDARP00000130311	ENSDARG00000099783
DLPD09256_1	0.440746	Chr5	20059509	20059802	DLAgn_00160120	wdsub1	ENSDARP00000106094	ENSDARG00000090418
DLPD09244_2	0.116886	Chr10	5938315	5938443
DLPD09244_1	0.111865	Chr10	5938315	5938443
DLPD09234_2	0.499871	Chr1B	1574425	1574686	DLAgn_00098610	ADAP1	ENSDARP00000125714	ENSDARG00000038151
DLPD09223_2	0.204566	no match	no match	no match
DLPD09223_1	0.192739	no match	no match	no match
DLPD09207_2	0.400949	Chr6	11161798	11162034	DLAgn_00168100	ETFA	ENSDARP00000136146	ENSDARG00000101631
DLPD09207_1	0.358489	Chr6	11161798	11162034	DLAgn_00168100	ETFA	ENSDARP00000136146	ENSDARG00000101631
DLPD09152_1	0.37461	Chr3	5738970	5739221	DLAgn_00142280	syt4	ENSDARP00000045478	ENSDARG00000036505
DLPD09137_2	0.229369	Chr20	17442050	17442288
DLPD09137_1	0.227923	Chr20	17442050	17442288
DLPD09116_2	0.440371	UN	20066625	20067263
DLPD09116_1	0.408479	UN	20066625	20067263
DLPD09092_2	0.301246	UN	19312324	19312786
DLPD09092_1	0.301009	UN	19312324	19312786
DLPD09073_2	0.223462	Chr17	14757852	14758169
DLPD09073_1	0.248158	Chr17	14757852	14758169
DLPD09043_2	0.269253	Chr16	8640885	8641342	DLAgn_00059550	josd2	ENSDARP00000074792	ENSDARG00000057626
DLPD09043_1	0.298919	Chr16	8640885	8641342	DLAgn_00059550	josd2	ENSDARP00000074792	ENSDARG00000057626
DLPD08981_2	0.169022	no match	no match	no match
DLPD08981_1	0.144493	no match	no match	no match
DLPD08964_2	0.187354	UN	64710880	64711495
DLPD08964_1	0.2212	UN	64710880	64711495
DLPD08957_2	0.309646	Chr20	7851939	7852178
DLPD08957_1	0.321573	Chr20	7851939	7852178
DLPD08923_2	0.319624	Chrx	2097606	2097962
DLPD08923_1	0.311005	Chrx	2097606	2097962
DLPD08916_2	0.314866	Chr1A	17215967	17216122	DLAgn_00093880	cadpsb	ENSDARP00000042682	ENSDARG00000070567
DLPD08916_1	0.421014	Chr1A	17215967	17216122	DLAgn_00093880	cadpsb	ENSDARP00000042682	ENSDARG00000070567
DLPD08910_2	0.195949	Chr22-25	5871125	5871263
DLPD08910_1	0.178496	Chr22-25	5871125	5871263
DLPD08904_1	0.498942	Chr6	11936808	11936937	DLAgn_00168470	islr2	ENSDARP00000068073	ENSDARG00000051875
DLPD08852_1	0.273098	Chr1A	16009418	16009874
DLPD08849_2	0.45402	Chr22-25	7723251	7723533
DLPD08849_1	0.4322	Chr22-25	7723251	7723533
DLPD08826_2	0.392064	Chr5	15891792	15892253	DLAgn_00158880	calca	ENSDARP00000091761	ENSDARG00000056590
DLPD08826_1	0.397122	Chr5	15891792	15892253	DLAgn_00158880	calca	ENSDARP00000091761	ENSDARG00000056590
DLPD08781_1	0.267534	Chr12	11244054	11244332	DLAgn_00022100
DLPD08736_2	0.339661	Chr6	13622846	13623019	DLAgn_00169650	nptna	ENSDARP00000064402	ENSDARG00000043864
DLPD08736_1	0.33289	Chr6	13622846	13623019	DLAgn_00169650	nptna	ENSDARP00000064402	ENSDARG00000043864
DLPD08634_2	0.236907	Chr17	19179599	19180209	DLAgn_00072580	zgc:101840	ENSDARP00000040556	ENSDARG00000033201
DLPD08634_1	0.252208	Chr17	19179599	19180209	DLAgn_00072580	zgc:101840	ENSDARP00000040556	ENSDARG00000033201
DLPD08618_2	0.464129	Chr1A	15315409	15316164	DLAgn_00092620	apof	ENSDARP00000110505	ENSDARG00000090980
DLPD08601_2	0.106179	Chr11	19962139	19962635
DLPD08601_1	0.127842	Chr11	19962139	19962635
DLPD08570_2	0.428195	UN	86188205	86188523
DLPD08543_2	0.268117	Chr16	19808881	19809304
DLPD08543_1	0.293593	Chr16	19808881	19809304
DLPD08519_2	0.134789	Chr19	17571895	17572058
DLPD08519_1	0.157447	Chr19	17571895	17572058
DLPD08461_2	0.343946	Chr15	13312403	13312688
DLPD08461_1	0.328325	Chr15	13312403	13312688
DLPD08450_1	0.457414	Chr10	12576003	12576231
DLPD08393_2	0.266041	Chr20	2173097	2173426
DLPD08393_1	0.290308	Chr20	2173097	2173426
DLPD08356_2	0.480655	Chr5	22784525	22784950	DLAgn_00161190	GRAMD2	ENSDARP00000130256	ENSDARG00000103736
DLPD08352_2	0.39154	Chr22-25	19103458	19103686
DLPD08352_1	0.334386	Chr22-25	19103458	19103686
DLPD08323_2	0.259914	Chr24	8190301	8190519
DLPD08323_1	0.218872	Chr24	8190301	8190519
DLPD08321_2	0.181563	Chr6	12624448	12625310	DLAgn_00168900	myrf	ENSDARP00000104600	ENSDARG00000078676
DLPD08321_1	0.236256	Chr6	12624448	12625310	DLAgn_00168900	myrf	ENSDARP00000104600	ENSDARG00000078676
DLPD08265_2	0.37028	Chr17	18674846	18675726
DLPD08265_1	0.337957	Chr17	18674846	18675726
DLPD08256_2	0.484672	Chr2	14569119	14569244	DLAgn_00111940	ITM2A	ENSDARP00000020118	ENSDARG00000007098
DLPD08256_1	0.482741	Chr2	14569119	14569244	DLAgn_00111940	ITM2A	ENSDARP00000020118	ENSDARG00000007098
DLPD08254_2	0.342155	Chr7	8738313	8738794
DLPD08254_1	0.31467	Chr7	8738313	8738794
DLPD08253_2	0.136601	Chr19	13547390	13547855	DLAgn_00084340
DLPD08253_1	0.198104	Chr19	13547390	13547855	DLAgn_00084340
DLPD08245_2	0.354005	Chr15	20517898	20518045
DLPD08245_1	0.388698	Chr15	20517898	20518045
DLPD08225_2	0.246942	Chr19	9857075	9857626	DLAgn_00083050	zgc:73226	ENSDARP00000037307	ENSDARG00000023759
DLPD08225_1	0.237285	Chr19	9857075	9857626	DLAgn_00083050	zgc:73226	ENSDARP00000037307	ENSDARG00000023759
DLPD08209_2	0.209166	Chr6	13234556	13234806	DLAgn_00169360	gnb5a	ENSDARP00000140306	ENSDARG00000099685
DLPD08209_1	0.202644	Chr6	13234556	13234806	DLAgn_00169360	gnb5a	ENSDARP00000140306	ENSDARG00000099685
DLPD08196_2	0.4775	Chr5	13485790	13486372	DLAgn_00158130	ryr2b	ENSDARP00000134589	ENSDARG00000003706
DLPD08161_2	0.164908	Chr9	999186	999447
DLPD08161_1	0.201551	Chr9	999186	999447
DLPD08085_2	0.334678	Chr17	9372138	9372326
DLPD08085_1	0.423593	Chr17	9372138	9372326
DLPD08074_1	0.296668	Chr7	5099325	5099888
DLPD08057_1	0.401661	Chr13	26014530	26014794
DLPD08045_2	0.315216	Chr8	15395647	15396331	DLAgn_00193560	si:dkeyp-94b4.1	ENSDARP00000130945	ENSDARG00000102056
DLPD08045_1	0.259364	Chr8	15395647	15396331	DLAgn_00193560	si:dkeyp-94b4.1	ENSDARP00000130945	ENSDARG00000102056
DLPD08005_2	0.135896	Chr3	7473152	7473306
DLPD08005_1	0.131813	Chr3	7473152	7473306
DLPD07877_2	0.495114	Chr1B	17082164	17082692	DLAgn_00105940	si:ch1073-416j23.1	ENSDARP00000114966	ENSDARG00000055934
DLPD07865_2	0.205322	Chr17	14113036	14113741
DLPD07860_2	0.243321	Chr24	8189451	8189574
DLPD07860_1	0.29093	Chr24	8189451	8189574
DLPD07857_2	0.225967	Chr9	14005528	14006336	DLAgn_00201560	stmn2a	ENSDARP00000072761	ENSDARG00000070537
DLPD07857_1	0.21912	Chr9	14005528	14006336	DLAgn_00201560	stmn2a	ENSDARP00000072761	ENSDARG00000070537
DLPD07827_2	0.478534	Chr6	2999698	3000272	DLAgn_00165110	kcng4a	ENSDARP00000121290	ENSDARG00000062967
DLPD07764_2	0.235371	Chr19	21338486	21338869	DLAgn_00087060	stxbp1a	ENSDARP00000012776	ENSDARG00000001994
DLPD07764_1	0.264253	Chr19	21338486	21338869	DLAgn_00087060	stxbp1a	ENSDARP00000012776	ENSDARG00000001994
DLPD07754_2	0.418147	Chr1B	12541806	12542118
DLPD07754_1	0.303493	Chr1B	12541806	12542118
DLPD07751_2	0.473182	Chr22-25	5241039	5241352
DLPD07751_1	0.452613	Chr22-25	5241039	5241352
DLPD07730_2	0.200017	Chr9	14697892	14698464
DLPD07730_1	0.268997	Chr9	14697892	14698464
DLPD07690_2	0.0956066	Chr1A	22828028	22828559
DLPD07690_1	0.131928	Chr1A	22828028	22828559
DLPD07641_1	0.436182	Chr2	10331693	10331888	DLAgn_00110250	sept8a	ENSDARP00000102463	ENSDARG00000032606
DLPD07632_2	0.306259	Chr2	21614461	21615029
DLPD07632_1	0.314983	Chr2	21614461	21615029
DLPD07619_2	0.148344	UN	64710218	64710568
DLPD07619_1	0.157275	UN	64710218	64710568
DLPD07608_2	0.45271	Chr4	14477715	14477897	DLAgn_00149380	xpr1a	ENSDARP00000084739	ENSDARG00000062449
DLPD07608_1	0.445717	Chr4	14477715	14477897	DLAgn_00149380	xpr1a	ENSDARP00000084739	ENSDARG00000062449
DLPD07581_2	0.248874	Chr5	16985581	16986473
DLPD07581_1	0.149296	Chr5	16985581	16986473
DLPD07572_1	0.498853	Chr5	13241747	13242226	DLAgn_00157980	gnao1b	ENSDARP00000124476	ENSDARG00000016676
DLPD07525_1	0.204879	Chr7	16975838	16976050	DLAgn_00181310	crmp1	ENSDARP00000064467	ENSDARG00000056742
DLPD07447_2	0.331089	Chr1B	6347018	6347571
DLPD07447_1	0.318528	Chr1B	6347018	6347571
DLPD07378_2	0.367613	Chr20	10213082	10213412
DLPD07378_1	0.372314	Chr20	10213082	10213412
DLPD07322_2	0.202139	Chr17	9014617	9014890
DLPD07322_1	0.206032	Chr17	9014617	9014890
DLPD07271_2	0.299	Chr4	14365713	14366147
DLPD07247_2	0.308447	Chr11	9848602	9848934
DLPD07247_1	0.34611	Chr11	9848602	9848934
DLPD07208_2	0.188198	Chr5	16984881	16985140
DLPD07208_1	0.154437	Chr5	16984881	16985140
DLPD07172_2	0.191709	Chr14	12770582	12770779
DLPD07172_1	0.185661	Chr14	12770582	12770779
DLPD07149_2	0.410125	Chr7	15890065	15890279	DLAgn_00180890	serhl	ENSDARP00000134552	ENSDARG00000032340
DLPD07149_1	0.447261	Chr7	15890065	15890279	DLAgn_00180890	serhl	ENSDARP00000134552	ENSDARG00000032340
DLPD07137_2	0.440184	Chr5	16536245	16536480
DLPD07137_1	0.474421	Chr5	16536245	16536480
DLPD07129_2	0.433122	Chr17	3985050	3985358
DLPD07119_2	0.163671	Chr14	12399313	12399492	DLAgn_00041080	gria3a	ENSDARP00000142042	ENSDARG00000032737
DLPD07119_1	0.168138	Chr14	12399313	12399492	DLAgn_00041080	gria3a	ENSDARP00000142042	ENSDARG00000032737
DLPD07101_1	0.323554	Chr9	17376524	17376693
DLPD07071_2	0.141543	Chr9	6684465	6685222
DLPD07062_2	0.374741	Chr14	20482262	20482807
DLPD07062_1	0.421989	Chr14	20482262	20482807
DLPD07019_2	0.376717	Chr4	16844387	16844625
DLPD07019_1	0.366247	Chr4	16844387	16844625
DLPD07015_2	0.344168	Chr20	16292721	16292971
DLPD07015_1	0.319387	Chr20	16292721	16292971
DLPD07001_2	0.0569446	Chr5	4240445	4240833
DLPD07001_1	0.0587507	Chr5	4240445	4240833
DLPD06976_2	0.252146	Chr14	8797813	8798159
DLPD06976_1	0.235278	Chr14	8797813	8798159
DLPD06945_2	0.478905	Chr16	8288684	8289042	DLAgn_00059270	mfap5	ENSDARP00000123341	ENSDARG00000090560
DLPD06945_1	0.4807	Chr16	8288684	8289042	DLAgn_00059270	mfap5	ENSDARP00000123341	ENSDARG00000090560
DLPD06933_2	0.461458	Chr16	10153759	10154039
DLPD06926_2	0.362657	Chr15	9686212	9686361
DLPD06926_1	0.390665	Chr15	9686212	9686361
DLPD06912_1	0.467842	Chr14	18606836	18607791	DLAgn_00044580	ublcp1	ENSDARP00000071186	ENSDARG00000044492
DLPD06806_2	0.297395	Chr15	10527725	10527861	DLAgn_00049720	ptprna	ENSDARP00000136466	ENSDARG00000058646
DLPD06806_1	0.303319	Chr15	10527725	10527861	DLAgn_00049720	ptprna	ENSDARP00000136466	ENSDARG00000058646
DLPD06787_2	0.133669	Chr7	16975051	16975340
DLPD06787_1	0.181545	Chr7	16975051	16975340
DLPD06690_2	0.229772	Chr19	8869531	8870514	DLAgn_00082540	map1b	ENSDARP00000079577	ENSDARG00000060434
DLPD06690_1	0.223232	Chr19	8869531	8870514	DLAgn_00082540	map1b	ENSDARP00000079577	ENSDARG00000060434
DLPD06673_2	0.210068	Chr1A	29011850	29012083
DLPD06673_1	0.193241	Chr1A	29011850	29012083
DLPD06571_2	0.298273	Chr2	4923255	4923616
DLPD06571_1	0.269373	Chr2	4923255	4923616
DLPD06530_2	0.308951	Chr20	23338765	23338873	DLAgn_00123560	add2	ENSDARP00000099313	ENSDARG00000074581
DLPD06530_1	0.268515	Chr20	23338765	23338873	DLAgn_00123560	add2	ENSDARP00000099313	ENSDARG00000074581
DLPD06520_2	0.200408	Chr24	356273	356443
DLPD06520_1	0.185436	Chr24	356273	356443
DLPD06508_2	0.12083	Chr5	4239383	4239784	DLAgn_00155280	snap25a	ENSDARP00000019054	ENSDARG00000020609
DLPD06508_1	0.104585	Chr5	4239383	4239784	DLAgn_00155280	snap25a	ENSDARP00000019054	ENSDARG00000020609
DLPD06421_2	0.195177	UN	3072351	3072647
DLPD06421_1	0.196628	UN	3072351	3072647
DLPD06354_2	0.180093	Chr10	11103924	11105420	DLAgn_00005210	scg2b	ENSDARP00000099613	ENSDARG00000038574
DLPD06354_1	0.150254	Chr10	11103924	11105420	DLAgn_00005210	scg2b	ENSDARP00000099613	ENSDARG00000038574
DLPD06337_2	0.205783	UN	55746226	55746549
DLPD06337_1	0.187114	UN	55746226	55746549
DLPD06320_2	0.0625545	Chr5	4240253	4240444
DLPD06320_1	0.0711934	Chr5	4240253	4240444
DLPD06317_2	0.296252	Chr17	17387549	17387922
DLPD06317_1	0.176072	Chr17	17387549	17387922
DLPD06274_2	0.1201	Chr22-25	3241500	3241649	DLAgn_00126550	tuba1c	ENSDARP00000072006	ENSDARG00000055216
DLPD06274_1	0.129233	Chr22-25	3241500	3241649	DLAgn_00126550	tuba1c	ENSDARP00000072006	ENSDARG00000055216
DLPD06253_2	0.385652	Chr4	22372468	22373150
DLPD06253_1	0.393327	Chr4	22372468	22373150
DLPD06237_2	0.0854716	Chr7	12028150	12028389
DLPD06237_1	0.0814702	Chr7	12028150	12028389
DLPD06216_2	0.229412	Chr6	24507145	24507505
DLPD06216_1	0.186928	Chr6	24507145	24507505
DLPD06196_2	0.321917	Chrx	11440495	11441015	DLAgn_00208390	cracr2ab	ENSDARP00000114486	ENSDARG00000045758
DLPD06196_1	0.309261	Chrx	11440495	11441015	DLAgn_00208390	cracr2ab	ENSDARP00000114486	ENSDARG00000045758
DLPD06195_2	0.467274	Chr6	17418084	17418331
DLPD06195_1	0.464004	Chr6	17418084	17418331
DLPD06176_2	0.0941005	Chr17	19195745	19196014	DLAgn_00072590	fabp7a	ENSDARP00000018865	ENSDARG00000007697
DLPD06176_1	0.0742494	Chr17	19195745	19196014	DLAgn_00072590	fabp7a	ENSDARP00000018865	ENSDARG00000007697
DLPD06173_1	0.475523	Chr14	17657513	17657882
DLPD06169_2	0.216788	Chr14	12998198	12998475
DLPD06169_1	0.207727	Chr14	12998198	12998475
DLPD06135_2	0.395645	Chr13	6283730	6283985
DLPD06135_1	0.349975	Chr13	6283730	6283985
DLPD06110_2	0.360254	Chr14	5777759	5778463	DLAgn_00038790	fez1	ENSDARP00000109454	ENSDARG00000023174
DLPD06110_1	0.376532	Chr14	5777759	5778463	DLAgn_00038790	fez1	ENSDARP00000109454	ENSDARG00000023174
DLPD06035_2	0.0879253	Chr5	4504880	4505313
DLPD06035_1	0.0864813	Chr5	4504880	4505313
DLPD06032_2	0.446137	no match	no match	no match
DLPD06032_1	0.414404	no match	no match	no match
DLPD06015_2	0.343472	Chr1A	19634531	19634866
DLPD06015_1	0.331607	Chr1A	19634531	19634866
DLPD05996_2	0.353932	Chr14	20339875	20340814
DLPD05996_1	0.388043	Chr14	20339875	20340814
DLPD05942_2	0.324738	Chr14	12758598	12758988	DLAgn_00041310	NYAP1	ENSDARP00000130957	ENSDARG00000103123
DLPD05942_1	0.377686	Chr14	12758598	12758988	DLAgn_00041310	NYAP1	ENSDARP00000130957	ENSDARG00000103123
DLPD05914_2	0.390562	Chr13	16404184	16404844
DLPD05914_1	0.371417	Chr13	16404184	16404844
DLPD05907_2	0.19837	Chr22-25	453580	453844
DLPD05907_1	0.242104	Chr22-25	453580	453844
DLPD05872_2	0.129525	Chr7	3367056	3367268
DLPD05872_1	0.135495	Chr7	3367056	3367268
DLPD05858_2	0.380327	UN	773831	773992
DLPD05858_1	0.396419	UN	773831	773992
DLPD05817_2	0.381799	Chrx	13916156	13917085	DLAgn_00209200	chrm2a	ENSDARP00000139587	ENSDARG00000098612
DLPD05817_1	0.271936	Chrx	13916156	13917085	DLAgn_00209200	chrm2a	ENSDARP00000139587	ENSDARG00000098612
DLPD05816_2	0.172165	Chr14	19133445	19133728
DLPD05816_1	0.233916	Chr14	19133445	19133728
DLPD05783_2	0.0648205	UN	64980903	64981145
DLPD05783_1	0.0862004	UN	64980903	64981145
DLPD05756_2	0.159714	Chr13	7699017	7699267	DLAgn_00029480	itpk1b	ENSDARP00000128561	ENSDARG00000070583
DLPD05756_1	0.158838	Chr13	7699017	7699267	DLAgn_00029480	itpk1b	ENSDARP00000128561	ENSDARG00000070583
DLPD05752_2	0.168036	no match	no match	no match
DLPD05752_1	0.132555	no match	no match	no match
DLPD05727_2	0.220207	no match	no match	no match
DLPD05727_1	0.358117	no match	no match	no match
DLPD05690_2	0.290497	Chr6	13626758	13627566
DLPD05690_1	0.270551	Chr6	13626758	13627566
DLPD05684_2	0.285571	Chr13	16394111	16394253	DLAgn_00032280	hepacama	ENSDARP00000124635	ENSDARG00000056934
DLPD05684_1	0.310626	Chr13	16394111	16394253	DLAgn_00032280	hepacama	ENSDARP00000124635	ENSDARG00000056934
DLPD05675_2	0.197404	Chr12	18811530	18811766	DLAgn_00025350	vsnl1a	ENSDARP00000038830	ENSDARG00000023228
DLPD05675_1	0.168806	Chr12	18811530	18811766	DLAgn_00025350	vsnl1a	ENSDARP00000038830	ENSDARG00000023228
DLPD05584_1	0.419282	Chr5	8989425	8989813
DLPD05555_2	0.241491	Chr8	21138731	21138844	DLAgn_00196000	nsfa	ENSDARP00000133697	ENSDARG00000007654
DLPD05555_1	0.127796	Chr8	21138731	21138844	DLAgn_00196000	nsfa	ENSDARP00000133697	ENSDARG00000007654
DLPD05527_2	0.392095	Chr10	10281292	10281872
DLPD05527_1	0.345439	Chr10	10281292	10281872
DLPD05466_2	0.417444	Chr7	15889386	15890064	DLAgn_00180890	serhl	ENSDARP00000134552	ENSDARG00000032340
DLPD05466_1	0.418811	Chr7	15889386	15890064	DLAgn_00180890	serhl	ENSDARP00000134552	ENSDARG00000032340
DLPD05465_2	0.194848	Chr12	15782797	15783091	DLAgn_00023880	fabp7a	ENSDARP00000018865	ENSDARG00000007697
DLPD05465_1	0.197674	Chr12	15782797	15783091	DLAgn_00023880	fabp7a	ENSDARP00000018865	ENSDARG00000007697
DLPD05315_2	0.163287	Chr5	8337540	8337738
DLPD05315_1	0.175534	Chr5	8337540	8337738
DLPD05309_2	0.461079	Chr20	4458558	4459136	DLAgn_00116720	NEFH	ENSDARP00000074706	ENSDARG00000021351
DLPD05309_1	0.494202	Chr20	4458558	4459136	DLAgn_00116720	NEFH	ENSDARP00000074706	ENSDARG00000021351
DLPD05308_2	0.361689	Chr11	14361374	14361611	DLAgn_00015090	rgs7a	ENSDARP00000044992	ENSDARG00000016584
DLPD05300_2	0.30025	Chr2	4130195	4130411	DLAgn_00107150	atp1b4	ENSDARP00000069762	ENSDARG00000053262
DLPD05300_1	0.307687	Chr2	4130195	4130411	DLAgn_00107150	atp1b4	ENSDARP00000069762	ENSDARG00000053262
DLPD05277_2	0.0667303	Chr5	4239881	4240252
DLPD05277_1	0.0591073	Chr5	4239881	4240252
DLPD05271_1	0.429589	Chr17	21294755	21294975	DLAgn_00073300	serinc1	ENSDARP00000027703	ENSDARG00000009106
DLPD05159_1	0.108855	Chr9	14880027	14880418	DLAgn_00201920	pabpc1b	ENSDARP00000034822	ENSDARG00000021140
DLPD05050_2	0.438858	Chr16	23211362	23211519
DLPD05050_1	0.460221	Chr16	23211362	23211519
DLPD05031_2	0.160044	Chr8	1686397	1686891	DLAgn_00186830	nptx1l	ENSDARP00000091100	ENSDARG00000074671
DLPD05031_1	0.122542	Chr8	1686397	1686891	DLAgn_00186830	nptx1l	ENSDARP00000091100	ENSDARG00000074671
DLPD05000_2	0.339282	Chr10	7947876	7948195	DLAgn_00003370	atp1b3a	ENSDARP00000013993	ENSDARG00000015790
DLPD05000_1	0.339077	Chr10	7947876	7948195	DLAgn_00003370	atp1b3a	ENSDARP00000013993	ENSDARG00000015790
DLPD04903_2	0.226522	Chr16	1618190	1618579
DLPD04903_1	0.265556	Chr16	1618190	1618579
DLPD04899_2	0.144623	Chr2	12538411	12539015
DLPD04899_1	0.147909	Chr2	12538411	12539015
DLPD04894_2	0.128199	Chr24	1051821	1052405	DLAgn_00136740
DLPD04894_1	0.146378	Chr24	1051821	1052405	DLAgn_00136740
DLPD04890_2	0.123507	Chr22-25	16798683	16798964	DLAgn_00132990	kif5aa	ENSDARP00000139080	ENSDARG00000098936
DLPD04890_1	0.124997	Chr22-25	16798683	16798964	DLAgn_00132990	kif5aa	ENSDARP00000139080	ENSDARG00000098936
DLPD04870_1	0.221531	Chr14	26113514	26113954
DLPD04802_1	0.270964	no match	no match	no match
DLPD04746_1	0.476894	Chr7	26467214	26467569
DLPD04695_2	0.413786	Chr5	22785453	22786160	DLAgn_00161190	GRAMD2	ENSDARP00000130256	ENSDARG00000103736
DLPD04679_2	0.255741	Chr17	4303593	4303830
DLPD04679_1	0.230576	Chr17	4303593	4303830
DLPD04629_2	0.322189	Chr1A	17421032	17421370
DLPD04629_1	0.36391	Chr1A	17421032	17421370
DLPD04598_2	0.475227	Chr18-21	11108272	11108686	DLAgn_00077420	ADCYAP1	ENSDARP00000008265	ENSDARG00000004015
DLPD04598_1	0.307957	Chr18-21	11108272	11108686	DLAgn_00077420	ADCYAP1	ENSDARP00000008265	ENSDARG00000004015
DLPD04539_2	0.265592	Chr1A	5807834	5808100
DLPD04537_2	0.466837	Chr1A	19633979	19634176
DLPD04409_1	0.478678	Chr14	18077440	18077576	DLAgn_00044230	sept4a	ENSDARP00000003666	ENSDARG00000010385
DLPD04332_1	0.358908	Chr20	11062820	11063480
DLPD04303_2	0.419784	Chr16	3046024	3046206
DLPD04303_1	0.443448	Chr16	3046024	3046206
DLPD04302_2	0.177299	Chr18-21	9458181	9458554
DLPD04302_1	0.146149	Chr18-21	9458181	9458554
DLPD04295_2	0.220293	UN	68159709	68159971
DLPD04295_1	0.199973	UN	68159709	68159971
DLPD04262_2	0.220687	Chr2	21617595	21617885
DLPD04256_2	0.472808	UN	11321086	11321985	DLAgn_00217470	dmtn	ENSDARP00000141261	ENSDARG00000013110
DLPD04256_1	0.409233	UN	11321086	11321985	DLAgn_00217470	dmtn	ENSDARP00000141261	ENSDARG00000013110
DLPD04234_2	0.261816	Chr4	23295310	23295633	DLAgn_00153620	ttc39c	ENSDARP00000135033	ENSDARG00000102308
DLPD04234_1	0.247066	Chr4	23295310	23295633	DLAgn_00153620	ttc39c	ENSDARP00000135033	ENSDARG00000102308
DLPD04202_1	0.194252	Chr17	17386573	17387542
DLPD04199_2	0.171717	Chr12	19968352	19968607	DLAgn_00026070	plekhd1	ENSDARP00000110527	ENSDARG00000091349
DLPD04199_1	0.157512	Chr12	19968352	19968607	DLAgn_00026070	plekhd1	ENSDARP00000110527	ENSDARG00000091349
DLPD04181_2	0.124906	UN	43466378	43466510
DLPD04181_1	0.155935	UN	43466378	43466510
DLPD04173_2	0.114918	Chr7	21168846	21169134
DLPD04173_1	0.118166	Chr7	21168846	21169134
DLPD04167_2	0.306692	Chr13	965583	965785	DLAgn_00027460	clip3	ENSDARP00000071119	ENSDARG00000054456
DLPD04167_1	0.307513	Chr13	965583	965785	DLAgn_00027460	clip3	ENSDARP00000071119	ENSDARG00000054456
DLPD04139_2	0.415263	Chr22-25	212766	213079
DLPD04139_1	0.413842	Chr22-25	212766	213079
DLPD04099_2	0.173979	Chr16	10581344	10581627	DLAgn_00060970	FRRS1L	ENSDARP00000134057	ENSDARG00000103940
DLPD04099_1	0.0968094	Chr16	10581344	10581627	DLAgn_00060970	FRRS1L	ENSDARP00000134057	ENSDARG00000103940
DLPD03996_2	0.416546	Chr10	7213341	7213669
DLPD03996_1	0.327292	Chr10	7213341	7213669
DLPD03975_2	0.347383	Chr1A	18876480	18876965
DLPD03975_1	0.274718	Chr1A	18876480	18876965
DLPD03953_2	0.214696	Chr17	3856301	3857486	DLAgn_00066900	stmn4	ENSDARP00000113219	ENSDARG00000030106
DLPD03953_1	0.201789	Chr17	3856301	3857486	DLAgn_00066900	stmn4	ENSDARP00000113219	ENSDARG00000030106
DLPD03940_2	0.468507	Chr22-25	12472880	12473179	DLAgn_00130860	arf3b	ENSDARP00000137953	ENSDARG00000036998
DLPD03912_2	0.244266	Chr24	2187205	2187734
DLPD03909_2	0.42057	Chr20	12794736	12795002	DLAgn_00119830	oxt	ENSDARP00000062884	ENSDARG00000042845
DLPD03909_1	0.437483	Chr20	12794736	12795002	DLAgn_00119830	oxt	ENSDARP00000062884	ENSDARG00000042845
DLPD03907_2	0.371697	Chr15	4302131	4302728
DLPD03907_1	0.410712	Chr15	4302131	4302728
DLPD03898_2	0.265042	Chr10	20515107	20515753
DLPD03898_1	0.284621	Chr10	20515107	20515753
DLPD03841_1	0.337948	Chr9	4919172	4919391	DLAgn_00198180	stmn1b	ENSDARP00000041006	ENSDARG00000033655
DLPD03840_2	0.322212	Chr9	4918684	4919056	DLAgn_00198180	stmn1b	ENSDARP00000041006	ENSDARG00000033655
DLPD03840_1	0.303874	Chr9	4918684	4919056	DLAgn_00198180	stmn1b	ENSDARP00000041006	ENSDARG00000033655
DLPD03816_2	0.120232	Chr2	23827076	23827721
DLPD03816_1	0.143137	Chr2	23827076	23827721
DLPD03806_2	0.321896	Chr20	2173987	2174521
DLPD03782_2	0.483363	Chr4	23048275	23048632	DLAgn_00153540	rab6ba	ENSDARP00000049176	ENSDARG00000034522
DLPD03740_2	0.137753	Chr17	3990963	3991172
DLPD03740_1	0.142285	Chr17	3990963	3991172
DLPD03660_2	0.458112	Chr5	6805432	6805844
DLPD03615_2	0.164715	Chr5	13241417	13241576	DLAgn_00157980	gnao1b	ENSDARP00000124476	ENSDARG00000016676
DLPD03615_1	0.166376	Chr5	13241417	13241576	DLAgn_00157980	gnao1b	ENSDARP00000124476	ENSDARG00000016676
DLPD03550_1	0.266342	Chr14	14222145	14222533	DLAgn_00042180	map7d2a	ENSDARP00000080404	ENSDARG00000068480
DLPD03540_2	0.33878	Chr3	9626082	9626922	DLAgn_00143110	fabp2	ENSDARP00000021241	ENSDARG00000006427
DLPD03540_1	0.36019	Chr3	9626082	9626922	DLAgn_00143110	fabp2	ENSDARP00000021241	ENSDARG00000006427
DLPD03493_2	0.454454	Chr14	12522565	12523167	DLAgn_00041110	plp1b	ENSDARP00000122278	ENSDARG00000011929
DLPD03493_1	0.419154	Chr14	12522565	12523167	DLAgn_00041110	plp1b	ENSDARP00000122278	ENSDARG00000011929
DLPD03487_2	0.345886	Chr15	18384401	18384918	DLAgn_00053460	zic2a	ENSDARP00000026131	ENSDARG00000015554
DLPD03487_1	0.340273	Chr15	18384401	18384918	DLAgn_00053460	zic2a	ENSDARP00000026131	ENSDARG00000015554
DLPD03483_2	0.376143	Chr7	23219652	23219925	DLAgn_00183600	uchl1	ENSDARP00000034536	ENSDARG00000026871
DLPD03483_1	0.330223	Chr7	23219652	23219925	DLAgn_00183600	uchl1	ENSDARP00000034536	ENSDARG00000026871
DLPD03432_2	0.305447	Chr1B	12154728	12155520
DLPD03394_2	0.0811975	Chr7	16974744	16975050
DLPD03394_1	0.0841213	Chr7	16974744	16975050
DLPD03391_1	0.412494	Chr9	9425199	9425820
DLPD03364_2	0.232128	Chr12	17386087	17386201
DLPD03364_1	0.221831	Chr12	17386087	17386201
DLPD03333_2	0.21444	Chr2	21616631	21617460
DLPD03333_1	0.385691	Chr2	21616631	21617460
DLPD03289_2	0.267363	Chr2	4965993	4966246
DLPD03289_1	0.200494	Chr2	4965993	4966246
DLPD03274_2	0.33897	Chr10	10442352	10442882
DLPD03274_1	0.333656	Chr10	10442352	10442882
DLPD03209_2	0.370652	Chr4	3790938	3791258	DLAgn_00145850	cfhl4	ENSDARP00000138093	ENSDARG00000102456
DLPD03183_2	0.433114	Chr17	12733932	12735193	DLAgn_00070170	scg5	ENSDARP00000127419	ENSDARG00000032126
DLPD03183_1	0.434539	Chr17	12733932	12735193	DLAgn_00070170	scg5	ENSDARP00000127419	ENSDARG00000032126
DLPD03174_1	0.227467	Chr19	8453655	8454115
DLPD03085_2	0.384408	Chr10	23233610	23234166
DLPD03085_1	0.374702	Chr10	23233610	23234166
DLPD03052_2	0.169361	Chr13	7699532	7699896	DLAgn_00029480	itpk1b	ENSDARP00000128561	ENSDARG00000070583
DLPD03052_1	0.18168	Chr13	7699532	7699896	DLAgn_00029480	itpk1b	ENSDARP00000128561	ENSDARG00000070583
DLPD03041_2	0.219421	Chr24	8189879	8190169
DLPD03041_1	0.233596	Chr24	8189879	8190169
DLPD03023_2	0.342522	Chr10	14763325	14764103
DLPD03023_1	0.307411	Chr10	14763325	14764103
DLPD03019_2	0.160524	Chr13	7699268	7699477	DLAgn_00029480	itpk1b	ENSDARP00000128561	ENSDARG00000070583
DLPD03019_1	0.218631	Chr13	7699268	7699477	DLAgn_00029480	itpk1b	ENSDARP00000128561	ENSDARG00000070583
DLPD03014_2	0.172405	Chr22-25	5871264	5871462	DLAgn_00128050	BX323087.1	ENSDARP00000099543	ENSDARG00000075779
DLPD03014_1	0.172613	Chr22-25	5871264	5871462	DLAgn_00128050	BX323087.1	ENSDARP00000099543	ENSDARG00000075779
DLPD03006_2	0.213474	Chr9	11848484	11849322	DLAgn_00200480	cspg5b	ENSDARP00000136195	ENSDARG00000099793
DLPD03006_1	0.186086	Chr9	11848484	11849322	DLAgn_00200480	cspg5b	ENSDARP00000136195	ENSDARG00000099793
DLPD02961_2	0.283077	Chr16	7689033	7689470	DLAgn_00058720	clstn3	ENSDARP00000128441	ENSDARG00000073883
DLPD02961_1	0.470392	Chr16	7689033	7689470	DLAgn_00058720	clstn3	ENSDARP00000128441	ENSDARG00000073883
DLPD02937_2	0.408407	Chr13	26246321	26246440
DLPD02937_1	0.356434	Chr13	26246321	26246440
DLPD02928_2	0.287514	Chr17	7079304	7079750
DLPD02928_1	0.386649	Chr17	7079304	7079750
DLPD02923_2	0.329206	Chr10	23563596	23564014	DLAgn_00009760
DLPD02923_1	0.334428	Chr10	23563596	23564014	DLAgn_00009760
DLPD02879_1	0.329664	Chr22-25	2046398	2046979	DLAgn_00125880	hnf4a	ENSDARP00000029754	ENSDARG00000021494
DLPD02778_2	0.451871	Chr19	9741829	9741947	DLAgn_00082960	st8sia5	ENSDARP00000093315	ENSDARG00000036584
DLPD02778_1	0.458968	Chr19	9741829	9741947	DLAgn_00082960	st8sia5	ENSDARP00000093315	ENSDARG00000036584
DLPD02733_2	0.294801	Chr10	20514898	20515089
DLPD02733_1	0.293563	Chr10	20514898	20515089
DLPD02699_2	0.183821	Chr3	9453781	9454393
DLPD02699_1	0.361109	Chr3	9453781	9454393
DLPD02698_2	0.254575	Chr16	19561740	19561980
DLPD02698_1	0.251361	Chr16	19561740	19561980
DLPD02657_2	0.364842	Chr16	8614319	8614559
DLPD02657_1	0.363837	Chr16	8614319	8614559
DLPD02650_2	0.184945	Chr17	3990274	3990744
DLPD02650_1	0.256475	Chr17	3990274	3990744
DLPD02595_1	0.425192	Chr13	14652412	14652860
DLPD02513_2	0.116515	Chr22-25	4830766	4831374
DLPD02513_1	0.23568	Chr22-25	4830766	4831374
DLPD02505_2	0.436206	Chr2	24304735	24304845
DLPD02505_1	0.408464	Chr2	24304735	24304845
DLPD02425_2	0.169075	Chrx	9164975	9165389	DLAgn_00207750	cntn1b	ENSDARP00000067165	ENSDARG00000045685
DLPD02425_1	0.256354	Chrx	9164975	9165389	DLAgn_00207750	cntn1b	ENSDARP00000067165	ENSDARG00000045685
DLPD02311_2	0.315161	Chr2	4134347	4134677	DLAgn_00107150	atp1b4	ENSDARP00000069762	ENSDARG00000053262
DLPD02311_1	0.34119	Chr2	4134347	4134677	DLAgn_00107150	atp1b4	ENSDARP00000069762	ENSDARG00000053262
DLPD02301_2	0.308516	Chr14	12069343	12069529
DLPD02301_1	0.306654	Chr14	12069343	12069529
DLPD02282_1	0.233805	Chr17	7400456	7400960	DLAgn_00067920	naa30	ENSDARP00000104949	ENSDARG00000079686
DLPD02242_2	0.248233	Chr22-25	13320732	13322065
DLPD02242_1	0.260122	Chr22-25	13320732	13322065
DLPD02201_2	0.446431	Chr6	16968682	16969507	DLAgn_00170870	SLC6A13	ENSDARP00000088027	ENSDARG00000067567
DLPD02201_1	0.202316	Chr6	16968682	16969507	DLAgn_00170870	SLC6A13	ENSDARP00000088027	ENSDARG00000067567
DLPD02168_2	0.0938835	Chr1B	11859498	11859726
DLPD02168_1	0.0916469	Chr1B	11859498	11859726
DLPD02151_2	0.136439	Chr24	2980382	2980705	DLAgn_00137200	map2	ENSDARP00000104237	ENSDARG00000055052
DLPD02151_1	0.144905	Chr24	2980382	2980705	DLAgn_00137200	map2	ENSDARP00000104237	ENSDARG00000055052
DLPD02121_2	0.114054	Chr7	3367325	3367424
DLPD02121_1	0.122171	Chr7	3367325	3367424
DLPD02113_2	0.187578	Chr20	5015736	5016078	DLAgn_00117070	f2r	ENSDARP00000078547	ENSDARG00000060012
DLPD02113_1	0.197024	Chr20	5015736	5016078	DLAgn_00117070	f2r	ENSDARP00000078547	ENSDARG00000060012
DLPD02084_2	0.230041	Chr5	8467411	8467763	DLAgn_00156320	tspan3b	ENSDARP00000050229	ENSDARG00000034753
DLPD02084_1	0.234613	Chr5	8467411	8467763	DLAgn_00156320	tspan3b	ENSDARP00000050229	ENSDARG00000034753
DLPD02083_2	0.26328	Chr12	18813782	18813913	DLAgn_00025360	smc6	ENSDARP00000110583	ENSDARG00000091821
DLPD02083_1	0.190634	Chr12	18813782	18813913	DLAgn_00025360	smc6	ENSDARP00000110583	ENSDARG00000091821
DLPD02075_2	0.15611	Chr1B	9034765	9035227	DLAgn_00102550	neurod2	ENSDARP00000023642	ENSDARG00000016854
DLPD02075_1	0.156887	Chr1B	9034765	9035227	DLAgn_00102550	neurod2	ENSDARP00000023642	ENSDARG00000016854
DLPD02067_1	0.497471	Chr8	5249027	5249286
DLPD02038_2	0.188642	Chr17	9014285	9014602	DLAgn_00068580	PRSS35	ENSDARP00000076534	ENSDARG00000059081
DLPD02038_1	0.171121	Chr17	9014285	9014602	DLAgn_00068580	PRSS35	ENSDARP00000076534	ENSDARG00000059081
DLPD01990_2	0.239216	Chr20	23339508	23339717	DLAgn_00123560	add2	ENSDARP00000099313	ENSDARG00000074581
DLPD01990_1	0.247386	Chr20	23339508	23339717	DLAgn_00123560	add2	ENSDARP00000099313	ENSDARG00000074581
DLPD01860_2	0.293916	Chr16	6607538	6607982	DLAgn_00058010
DLPD01834_2	0.442766	Chr13	839576	839865
DLPD01834_1	0.439993	Chr13	839576	839865
DLPD01825_2	0.376218	Chr10	20431086	20431446
DLPD01825_1	0.381402	Chr10	20431086	20431446
DLPD01793_1	0.0790778	Chr22-25	7688764	7689119
DLPD01760_2	0.340726	Chr24	6004369	6004682
DLPD01760_1	0.33618	Chr24	6004369	6004682
DLPD01750_2	0.291088	Chr5	13412523	13412653
DLPD01750_1	0.303881	Chr5	13412523	13412653
DLPD01709_2	0.130322	Chr18-21	9457992	9458180
DLPD01709_1	0.107072	Chr18-21	9457992	9458180
DLPD01672_2	0.423074	Chr2	8810586	8810730	DLAgn_00109300	SPOCK1	ENSDARP00000101212	ENSDARG00000074644
DLPD01672_1	0.402609	Chr2	8810586	8810730	DLAgn_00109300	SPOCK1	ENSDARP00000101212	ENSDARG00000074644
DLPD01661_2	0.182519	Chr6	12623560	12623671	DLAgn_00168900	myrf	ENSDARP00000104600	ENSDARG00000078676
DLPD01661_1	0.220858	Chr6	12623560	12623671	DLAgn_00168900	myrf	ENSDARP00000104600	ENSDARG00000078676
DLPD01591_1	0.435905	UN	63527385	63527766
DLPD01544_1	0.475832	UN	43310826	43311592	DLAgn_00234790	btr25	ENSDARP00000137909	ENSDARG00000102018
DLPD01294_2	0.204428	Chrx	4782460	4782543
DLPD01269_1	0.456451	Chr1A	4650466	4651209	DLAgn_00088530	hdac11	ENSDARP00000109681	ENSDARG00000087573
DLPD01216_1	0.491676	UN	25321078	25321724	DLAgn_00223890		ENSDARP00000104912	ENSDARG00000090009
DLPD01183_1	0.431983	Chr19	22460864	22461604	DLAgn_00087380	C7	ENSDARP00000114284	ENSDARG00000057121
DLPD01177_1	0.302627	Chr20	13396323	13396561	DLAgn_00120050	ap3s2	ENSDARP00000058338	ENSDARG00000039882
DLPD01127_2	0.278775	Chr12	10591052	10591345	DLAgn_00021700	tmed8	ENSDARP00000068724	ENSDARG00000052390
DLPD01001_2	0.394792	Chr2	15067368	15067512
DLPD01001_1	0.398769	Chr2	15067368	15067512
DLPD00995_2	0.32741	Chr9	4918684	4918899	DLAgn_00198180	stmn1b	ENSDARP00000041006	ENSDARG00000033655
DLPD00995_1	0.348525	Chr9	4918684	4918899	DLAgn_00198180	stmn1b	ENSDARP00000041006	ENSDARG00000033655
DLPD00803_2	0.445087	Chr4	3790975	3791074	DLAgn_00145850	cfhl4	ENSDARP00000138093	ENSDARG00000102456
DLPD00803_1	0.468878	Chr4	3790975	3791074	DLAgn_00145850	cfhl4	ENSDARP00000138093	ENSDARG00000102456
DLPD00702_2	0.238665	Chr2	24707074	24708183
DLPD00685_1	0.463532	Chrx	4287522	4287846	DLAgn_00206280
DLPD00357_2	0.293185	Chr6	10731756	10732185	DLAgn_00167860	fkbp16	ENSDARP00000009132	ENSDARG00000001976
