# Supplementary material for: An integrated genomic approach for the study of mandibular prognathism in the European seabass (Dicentrarchus labrax)
Source: Sci Rep. 2016 Dec 8;6:38673. doi: 10.1038/srep38673 (PMC5144136; doi:10.1038/srep38673)
Supplement: Supplementary Dataset S5 [file srep38673-s4.xls]

## Sheet: Foglio1
Enriched BP terms at 38 dph (whole head)
Category	Term	Genes	Count	%	EASE	Fold Enrichment	FDR
GOTERM_BP	GO:0035967~cellular response to topologically incorrect protein	ENSDARG00000045360, ENSDARG00000056226	2	3.84615	0.0647392	29.1373	61.4002
GOTERM_BP	GO:0006796~phosphate-containing compound metabolic process	ENSDARG00000016904, ENSDARG00000037101, ENSDARG00000059933, ENSDARG00000043705, ENSDARG00000056089, ENSDARG00000006546, ENSDARG00000074481, ENSDARG00000092638, ENSDARG00000030161	9	17.3077	0.0679877	1.95698	63.2638
GOTERM_BP	GO:0044237~cellular metabolic process	ENSDARG00000016904, ENSDARG00000089456, ENSDARG00000037101, ENSDARG00000054707, ENSDARG00000013274, ENSDARG00000070432, ENSDARG00000056089, ENSDARG00000006546, ENSDARG00000044241, ENSDARG00000008904, ENSDARG00000008119, ENSDARG00000074481, ENSDARG00000030161, ENSDARG00000041182, ENSDARG00000059933, ENSDARG00000075297, ENSDARG00000043705, ENSDARG00000061738, ENSDARG00000045360, ENSDARG00000091209,…	23	44.2308	0.0684354	1.29263	63.514
GOTERM_BP	GO:0006793~phosphorus metabolic process	ENSDARG00000016904, ENSDARG00000037101, ENSDARG00000059933, ENSDARG00000043705, ENSDARG00000056089, ENSDARG00000006546, ENSDARG00000074481, ENSDARG00000092638, ENSDARG00000030161	9	17.3077	0.0718629	1.93452	65.3775
GOTERM_BP	GO:0008152~metabolic process	ENSDARG00000016904, ENSDARG00000054707, ENSDARG00000013274, ENSDARG00000001578, ENSDARG00000044241, ENSDARG00000056089, ENSDARG00000041182, ENSDARG00000030161, ENSDARG00000059933, ENSDARG00000052279, ENSDARG00000092638, ENSDARG00000024746, ENSDARG00000089456, ENSDARG00000037101, ENSDARG00000070432, ENSDARG00000006546, ENSDARG00000008119, ENSDARG00000008904, ENSDARG00000074481, ENSDARG00000038881,…	26	50	0.078042	1.22364	68.5154
GOTERM_BP	GO:0035966~response to topologically incorrect protein	ENSDARG00000045360, ENSDARG00000056226	2	3.84615	0.0785637	23.8396	68.7679
Enriched BP terms at 58 dph (lower jaw)
Category	Term	Genes	Count	%	EASE	Fold Enrichment	FDR
GOTERM_BP	GO:0007186~G-protein coupled receptor signaling pathway	ENSDARG00000002193, ENSDARG00000016676, ENSDARG00000102975, ENSDARG00000006865, ENSDARG00000036222, ENSDARG00000004150, ENSDARG00000016584, ENSDARG00000068989, ENSDARG00000038116, ENSDARG00000060012, ENSDARG00000098612, ENSDARG00000042529	12	7.59494	9.4378e-06	5.37358	0.0146652
GOTERM_BP	GO:0070507~regulation of microtubule cytoskeleton organization	ENSDARG00000030106, ENSDARG00000070537, ENSDARG00000033655, ENSDARG00000033234, ENSDARG00000004576	5	3.16456	0.000104489	18.2851	0.162252
GOTERM_BP	GO:0007019~microtubule depolymerization	ENSDARG00000030106, ENSDARG00000070537, ENSDARG00000033655, ENSDARG00000033234	4	2.53165	0.000107467	35.1074	0.166872
GOTERM_BP	GO:0032886~regulation of microtubule-based process	ENSDARG00000030106, ENSDARG00000070537, ENSDARG00000033655, ENSDARG00000033234, ENSDARG00000004576	5	3.16456	0.000204092	15.6729	0.316686
GOTERM_BP	GO:0006811~ion transport	ENSDARG00000032737, ENSDARG00000015790, ENSDARG00000009106, ENSDARG00000001835, ENSDARG00000058498, ENSDARG00000006865, ENSDARG00000012076, ENSDARG00000003706, ENSDARG00000062359, ENSDARG00000068989, ENSDARG00000016439, ENSDARG00000062967, ENSDARG00000059763, ENSDARG00000053262	14	8.86076	0.000678608	2.95374	1.04936
GOTERM_BP	GO:0031110~regulation of microtubule polymerization or depolymerization	ENSDARG00000030106, ENSDARG00000070537, ENSDARG00000033655, ENSDARG00000033234	4	2.53165	0.00118774	17.5537	1.82988
GOTERM_BP	GO:0007017~microtubule-based process	ENSDARG00000055216, ENSDARG00000030106, ENSDARG00000070537, ENSDARG00000098936, ENSDARG00000068480, ENSDARG00000033655, ENSDARG00000033234, ENSDARG00000004576, ENSDARG00000060948	9	5.6962	0.00167958	3.94958	2.57843
GOTERM_BP	GO:0031109~microtubule polymerization or depolymerization	ENSDARG00000030106, ENSDARG00000070537, ENSDARG00000033655, ENSDARG00000033234	4	2.53165	0.00269493	13.5028	4.10683
GOTERM_BP	GO:0051261~protein depolymerization	ENSDARG00000030106, ENSDARG00000070537, ENSDARG00000033655, ENSDARG00000033234	4	2.53165	0.00502427	10.9711	7.52885
GOTERM_BP	GO:0007188~adenylate cyclase-modulating G-protein coupled receptor signaling pathway	ENSDARG00000016676, ENSDARG00000004150, ENSDARG00000098612, ENSDARG00000042529	4	2.53165	0.00502427	10.9711	7.52885
GOTERM_BP	GO:0007399~nervous system development	ENSDARG00000044719, ENSDARG00000015554, ENSDARG00000030106, ENSDARG00000016854, ENSDARG00000098936, ENSDARG00000018787, ENSDARG00000007654, ENSDARG00000057626, ENSDARG00000033655, ENSDARG00000004015, ENSDARG00000033234, ENSDARG00000070537, ENSDARG00000006865, ENSDARG00000012076, ENSDARG00000060115, ENSDARG00000104786, ENSDARG00000102340, ENSDARG00000103937	18	11.3924	0.00554942	2.02543	8.28438
GOTERM_BP	GO:0007187~G-protein coupled receptor signaling pathway, coupled to cyclic nucleotide second messenger	ENSDARG00000016676, ENSDARG00000004150, ENSDARG00000098612, ENSDARG00000042529	4	2.53165	0.00600219	10.3257	8.93115
GOTERM_BP	GO:0006814~sodium ion transport	ENSDARG00000058498, ENSDARG00000062359, ENSDARG00000015790, ENSDARG00000053262	4	2.53165	0.0070862	9.75205	10.4623
GOTERM_BP	GO:0030001~metal ion transport	ENSDARG00000001835, ENSDARG00000058498, ENSDARG00000003706, ENSDARG00000062359, ENSDARG00000015790, ENSDARG00000062967, ENSDARG00000053262	7	4.43038	0.00732569	3.98947	10.7974
GOTERM_BP	GO:0006812~cation transport	ENSDARG00000009106, ENSDARG00000001835, ENSDARG00000058498, ENSDARG00000003706, ENSDARG00000062359, ENSDARG00000015790, ENSDARG00000016439, ENSDARG00000062967, ENSDARG00000053262	9	5.6962	0.00736102	3.1099	10.8467
GOTERM_BP	GO:0000226~microtubule cytoskeleton organization	ENSDARG00000030106, ENSDARG00000070537, ENSDARG00000068480, ENSDARG00000033655, ENSDARG00000033234, ENSDARG00000004576	6	3.79747	0.00869583	4.61939	12.6916
GOTERM_BP	GO:0043624~cellular protein complex disassembly	ENSDARG00000030106, ENSDARG00000070537, ENSDARG00000033655, ENSDARG00000033234	4	2.53165	0.0141796	7.63204	19.9026
GOTERM_BP	GO:0007601~visual perception	ENSDARG00000002193, ENSDARG00000056511, ENSDARG00000042529	3	1.89873	0.0163345	14.6281	22.5806
GOTERM_BP	GO:0050953~sensory perception of light stimulus	ENSDARG00000002193, ENSDARG00000056511, ENSDARG00000042529	3	1.89873	0.0163345	14.6281	22.5806
GOTERM_BP	GO:0043241~protein complex disassembly	ENSDARG00000030106, ENSDARG00000070537, ENSDARG00000033655, ENSDARG00000033234	4	2.53165	0.0178284	7.02147	24.3877
GOTERM_BP	GO:0031175~neuron projection development	ENSDARG00000030106, ENSDARG00000070537, ENSDARG00000098936, ENSDARG00000018787, ENSDARG00000007654, ENSDARG00000012076, ENSDARG00000060115, ENSDARG00000033655, ENSDARG00000033234	9	5.6962	0.0203531	2.59841	27.3523
GOTERM_BP	GO:0032984~macromolecular complex disassembly	ENSDARG00000030106, ENSDARG00000070537, ENSDARG00000033655, ENSDARG00000033234	4	2.53165	0.0219523	6.50136	29.1735
GOTERM_BP	GO:0051493~regulation of cytoskeleton organization	ENSDARG00000030106, ENSDARG00000070537, ENSDARG00000033655, ENSDARG00000033234, ENSDARG00000004576	5	3.16456	0.0324962	4.06335	40.1528
GOTERM_BP	GO:0048468~cell development	ENSDARG00000015554, ENSDARG00000030106, ENSDARG00000016854, ENSDARG00000098936, ENSDARG00000018787, ENSDARG00000007654, ENSDARG00000033655, ENSDARG00000033234, ENSDARG00000070537, ENSDARG00000090637, ENSDARG00000006865, ENSDARG00000012076, ENSDARG00000060115, ENSDARG00000060012, ENSDARG00000031420	15	9.49367	0.0333107	1.79853	40.9309
GOTERM_BP	GO:0048699~generation of neurons	ENSDARG00000016854, ENSDARG00000030106, ENSDARG00000070537, ENSDARG00000098936, ENSDARG00000018787, ENSDARG00000007654, ENSDARG00000006865, ENSDARG00000012076, ENSDARG00000060115, ENSDARG00000033655, ENSDARG00000033234	11	6.96203	0.0338064	2.08972	41.3998
GOTERM_BP	GO:0048878~chemical homeostasis	ENSDARG00000042853, ENSDARG00000058498, ENSDARG00000042845, ENSDARG00000056590, ENSDARG00000003706, ENSDARG00000012076	6	3.79747	0.0365737	3.21104	43.9545
GOTERM_BP	GO:0015672~monovalent inorganic cation transport	ENSDARG00000058498, ENSDARG00000062359, ENSDARG00000015790, ENSDARG00000062967, ENSDARG00000053262	5	3.16456	0.045286	3.65702	51.3332
GOTERM_BP	GO:0030030~cell projection organization	ENSDARG00000030106, ENSDARG00000070537, ENSDARG00000098936, ENSDARG00000018787, ENSDARG00000007654, ENSDARG00000012076, ENSDARG00000060115, ENSDARG00000033655, ENSDARG00000033234, ENSDARG00000102308	10	6.32911	0.0479473	2.07001	53.3991
GOTERM_BP	GO:0006813~potassium ion transport	ENSDARG00000015790, ENSDARG00000062967, ENSDARG00000053262	3	1.89873	0.0491687	8.22829	54.3195
GOTERM_BP	GO:0007267~cell-cell signaling	ENSDARG00000006865, ENSDARG00000036222, ENSDARG00000098612, ENSDARG00000020609	4	2.53165	0.0496682	4.74424	54.6911
GOTERM_BP	GO:0048666~neuron development	ENSDARG00000030106, ENSDARG00000070537, ENSDARG00000098936, ENSDARG00000018787, ENSDARG00000007654, ENSDARG00000012076, ENSDARG00000060115, ENSDARG00000033655, ENSDARG00000033234	9	5.6962	0.0513577	2.1701	55.9267
GOTERM_BP	GO:0003008~system process	ENSDARG00000102506, ENSDARG00000002193, ENSDARG00000090637, ENSDARG00000012076, ENSDARG00000098612, ENSDARG00000056511, ENSDARG00000042529	7	4.43038	0.0559809	2.51795	59.1489
GOTERM_BP	GO:0022008~neurogenesis	ENSDARG00000016854, ENSDARG00000030106, ENSDARG00000070537, ENSDARG00000098936, ENSDARG00000018787, ENSDARG00000007654, ENSDARG00000006865, ENSDARG00000012076, ENSDARG00000060115, ENSDARG00000033655, ENSDARG00000033234	11	6.96203	0.0594586	1.89304	61.4259
GOTERM_BP	GO:0061024~membrane organization	ENSDARG00000023759, ENSDARG00000102975, ENSDARG00000007654, ENSDARG00000069318, ENSDARG00000104786, ENSDARG00000020609	6	3.79747	0.0666107	2.71449	65.7406
GOTERM_BP	GO:0006820~anion transport	ENSDARG00000009106, ENSDARG00000006865, ENSDARG00000012076, ENSDARG00000068989, ENSDARG00000016439	5	3.16456	0.072015	3.13459	68.6967
GOTERM_BP	GO:0007600~sensory perception	ENSDARG00000002193, ENSDARG00000056511, ENSDARG00000042529	3	1.89873	0.0734853	6.58263	69.4587
GOTERM_BP	GO:0022411~cellular component disassembly	ENSDARG00000030106, ENSDARG00000070537, ENSDARG00000033655, ENSDARG00000033234	4	2.53165	0.0798819	3.90082	72.5758
GOTERM_BP	GO:0007268~synaptic transmission	ENSDARG00000006865, ENSDARG00000098612, ENSDARG00000020609	3	1.89873	0.0800628	6.26917	72.6595
