# Supplementary material for: An integrated genomic approach for the study of mandibular prognathism in the European seabass (Dicentrarchus labrax)
Source: Sci Rep. 2016 Dec 8;6:38673. doi: 10.1038/srep38673 (PMC5144136; doi:10.1038/srep38673)
Supplement: Supplementary Dataset S6 [file srep38673-s5.xls]

## Sheet: 38 dph
L39743 region (ChrX, position 3443463 ± 500 kb)
DLPD probe	Chromosome	Start position	End position	DicLabv1.0c gene matching	Gene Name	Fold Change		*p<0.01
DLPD04709_1	ChrX	3007201	3008640	DLAgn_00205880	sbf1	1.00249
DLPD04709_2	ChrX	3007201	3008640	DLAgn_00205880	sbf1	1.11864
DLPD00515_1	ChrX	3008608	3009239	DLAgn_00205880	sbf1	1.11591	*
DLPD00515_2	ChrX	3008608	3009239	DLAgn_00205880	sbf1	1.038
DLPD09365_1	ChrX	3092657	3092903	DLAgn_00205940	psmc2	0.901066
DLPD09365_2	ChrX	3092657	3092903	DLAgn_00205940	psmc2	0.862388
DLPD03988_1	ChrX	3095050	3095252	DLAgn_00205940	psmc2	0.981113
DLPD03988_2	ChrX	3095050	3095252	DLAgn_00205940	psmc2	1.02541
DLPD17852_2	ChrX	3101503	3101725	DLAgn_00205950	dnajc2	0.849883
DLPD13338_1	ChrX	3109193	3109392	DLAgn_00205960	pmpcb	0.908816
DLPD13338_2	ChrX	3109193	3109392	DLAgn_00205960	pmpcb	0.933008
DLPD18433_1	ChrX	3211396	3212105			1.62537
DLPD18433_2	ChrX	3211396	3212105			1.6664
DLPD16772_1	ChrX	3287504	3288126	DLAgn_00206000	si:ch73-278m9.1	1.13047	*
DLPD16772_2	ChrX	3287504	3288126	DLAgn_00206000	si:ch73-278m9.1	1.0997
DLPD00529_1	ChrX	3301058	3302020			0.982393
DLPD00529_2	ChrX	3301058	3302020			1.16134
DLPD17270_2	ChrX	3309253	3309464	DLAgn_00206010	cmah	6.02154	*
DLPD17667_2	ChrX	3332913	3333114	DLAgn_00206020	glipr1a	1.3933	*
DLPD12695_1	ChrX	3338596	3339043	DLAgn_00206020	glipr1a	1.43155	*
DLPD10335_1	ChrX	3377893	3378293	DLAgn_00206050	si:dkey-30c15.17	1.01344
DLPD10335_2	ChrX	3377893	3378293	DLAgn_00206050	si:dkey-30c15.17	1.00172
DLPD08515_1	ChrX	3474022	3474466			1.13089	*
DLPD08515_2	ChrX	3474022	3474466			1.08934
DLPD02509_1	ChrX	3479513	3480069	DLAgn_00206080	nap1l1	1.0139
DLPD02509_2	ChrX	3479513	3480069	DLAgn_00206080	nap1l1	1.03116
DLPD09704_1	ChrX	3496797	3496899	DLAgn_00206080	nap1l1	1.00587
DLPD09704_2	ChrX	3496797	3496899	DLAgn_00206080	nap1l1	0.955409
DLPD17765_1	ChrX	3708340	3708508	DLAgn_00206140	si:ch211-251f6.6	1.38907
DLPD17765_2	ChrX	3708340	3708508	DLAgn_00206140	si:ch211-251f6.6	1.50054
DLPD04853_1	ChrX	3745453	3745966			1.00852
DLPD04853_2	ChrX	3745453	3745966			1.02803
L12903 region (Chr17, position 1566309 ± 500 kb)
DLPD probe	Chromosome	Start position	End position	DicLabv1.0c gene matching	Gene Name	Fold Change
DLPD06187_1	Chr17	15138678	15139478	DLAgn_00070930	ppp2r5a	0.978327
DLPD06187_2	Chr17	15138678	15139478	DLAgn_00070930	ppp2r5a	1.00751
DLPD13178_1	Chr17	15140263	15140999	DLAgn_00070930	ppp2r5a	0.975959
DLPD13178_2	Chr17	15140263	15140999	DLAgn_00070930	ppp2r5a	0.908516
DLPD16813_2	Chr17	15225183	15226095			0.784746	*
DLPD03852_1	Chr17	15254165	15255602	DLAgn_00070970	lpgat1	1.0272
DLPD03852_2	Chr17	15254165	15255602	DLAgn_00070970	lpgat1	1.08062
DLPD02975_1	Chr17	15270778	15271673	DLAgn_00070990	slc30a1a	0.910556
DLPD02975_2	Chr17	15270778	15271673	DLAgn_00070990	slc30a1a	0.930345
DLPD18542_1	Chr17	15302825	15303263	DLAgn_00071010		1.04647
DLPD18542_2	Chr17	15302825	15303263	DLAgn_00071010		1.00256
DLPD18055_1	Chr17	15305451	15305621	DLAgn_00071010		1.24649	*
DLPD18055_2	Chr17	15305451	15305621	DLAgn_00071010		1.10606
DLPD08166_1	Chr17	15309103	15309756	DLAgn_00071020	rhag	0.828229	*
DLPD08166_2	Chr17	15309103	15309756	DLAgn_00071020	rhag	0.843897	*
DLPD10525_1	Chr17	15354041	15354919	DLAgn_00071040	nrbp1	1.01934
DLPD10525_2	Chr17	15354041	15354919	DLAgn_00071040	nrbp1	0.945893
DLPD06255_1	Chr17	15355516	15355815	DLAgn_00071040	nrbp1	1.37721	*
DLPD06255_2	Chr17	15355516	15355815	DLAgn_00071040	nrbp1	1.4672	*
DLPD02799_1	Chr17	15393100	15393430	DLAgn_00071070	churc1	1.00357
DLPD02799_2	Chr17	15393100	15393430	DLAgn_00071070	churc1	0.994487
DLPD07211_1	Chr17	15457204	15457736	DLAgn_00071130	ttc32	0.875989
DLPD07211_2	Chr17	15457204	15457736	DLAgn_00071130	ttc32	0.895274
DLPD02483_1	Chr17	15482067	15482653	DLAgn_00071160		1.02662
DLPD02483_2	Chr17	15482067	15482653	DLAgn_00071160		0.95172
DLPD02482_1	Chr17	15482239	15482671	DLAgn_00071160		1.06708
DLPD02482_2	Chr17	15482239	15482671	DLAgn_00071160		1.06384
DLPD02101_1	Chr17	15487095	15487919	DLAgn_00071170	pum2	1.17437	*
DLPD02101_2	Chr17	15487095	15487919	DLAgn_00071170	pum2	1.10069
DLPD00721_2	Chr17	15507512	15508323	DLAgn_00071180	RHOB	0.971134
DLPD00720_2	Chr17	15507548	15508289	DLAgn_00071180	RHOB	0.981227
DLPD02082_1	Chr17	15510224	15511593	DLAgn_00071190	apoba	1.5931
DLPD02691_1	Chr17	15550777	15551807	DLAgn_00071210	apobb.1	0.814774
DLPD02691_2	Chr17	15550777	15551807	DLAgn_00071210	apobb.1	1.01709
DLPD10512_2	Chr17	15551660	15551956	DLAgn_00071210	apobb.1	1.02334
DLPD12513_1	Chr17	15594690	15595274	DLAgn_00071230	pdia6	0.917836
DLPD12513_2	Chr17	15594690	15595274	DLAgn_00071230	pdia6	0.777665	*
DLPD12640_1	Chr17	15625236	15625918	DLAgn_00071270	rock2a	0.878663	The protein encoded by this gene is a serine/threonine kinase that regulates cytokinesis, smooth muscle contraction, the formation of actin stress fibers and focal adhesions, and the activation of the c-fos serum response element. This protein, which is an isozyme of ROCK1 is a target for the small GTPase Rho.
DLPD12640_2	Chr17	15625236	15625918	DLAgn_00071270	rock2a	0.877749	Protein kinase which is a key regulator of actin cytoskeleton and cell polarity. Involved in regulation of smooth muscle contraction, actin cytoskeleton organization, stress fiber and focal adhesion formation, neurite retraction, cell adhesion and motility via phosphorylation of ADD1, BRCA2, CNN1, EZR, DPYSL2, EP300, MSN, MYL9/MLC2, NPM1, RDX, PPP1R12A and VIM. Phosphorylates SORL1 and IRF4. Acts…
DLPD05641_1	Chr17	15657785	15658534	DLAgn_00071280	sobpb	0.866334
DLPD05641_2	Chr17	15657785	15658534	DLAgn_00071280	sobpb	0.930039
DLPD00305_1	Chr17	15658423	15659348	DLAgn_00071280	sobpb	0.793672	*
DLPD00305_2	Chr17	15658423	15659348	DLAgn_00071280	sobpb	0.777715	*
DLPD12951_1	Chr17	15664095	15664384	DLAgn_00071280	sobpb	0.972153
DLPD02605_1	Chr17	15911667	15911981	DLAgn_00071360	prep	0.585889	*
DLPD02605_2	Chr17	15911667	15911981	DLAgn_00071360	prep	0.608361	*
DLPD06714_1	Chr17	15937100	15937902	DLAgn_00071370	prdm1a	0.886758
DLPD06714_2	Chr17	15937100	15937902	DLAgn_00071370	prdm1a	0.823607
DLPD06829_1	Chr17	16039106	16039283	DLAgn_00071420	mrpl19	0.951171
DLPD06829_2	Chr17	16039106	16039283	DLAgn_00071420	mrpl19	0.864572	*

## Sheet: 58 dph
L39743 region (ChrX, position 3443463 ± 500 kb)
DLPD probe	Chromosome	Start position	End position	DicLabv1.0c gene matching	Gene Name	Fold Change		*p<0.01
DLPD04709_1	ChrX	3007201	3008640	DLAgn_00205880	sbf1	0.928145
DLPD04709_2	ChrX	3007201	3008640	DLAgn_00205880	sbf1	0.991644	*
DLPD00515_1	ChrX	3008608	3009239	DLAgn_00205880	sbf1	0.900728	*
DLPD00515_2	ChrX	3008608	3009239	DLAgn_00205880	sbf1	0.814045
DLPD09365_1	ChrX	3092657	3092903	DLAgn_00205940	psmc2	0.994543
DLPD09365_2	ChrX	3092657	3092903	DLAgn_00205940	psmc2	0.967713
DLPD03988_1	ChrX	3095050	3095252	DLAgn_00205940	psmc2	0.948106
DLPD03988_2	ChrX	3095050	3095252	DLAgn_00205940	psmc2	0.961234
DLPD17852_2	ChrX	3101503	3101725	DLAgn_00205950	dnajc2	1.29153
DLPD13338_1	ChrX	3109193	3109392	DLAgn_00205960	pmpcb	1.26439
DLPD13338_2	ChrX	3109193	3109392	DLAgn_00205960	pmpcb	1.22794
DLPD18433_1	ChrX	3211396	3212105			1.14481
DLPD18433_2	ChrX	3211396	3212105			1.29309
DLPD16772_1	ChrX	3287504	3288126	DLAgn_00206000	si:ch73-278m9.1	1.1245
DLPD16772_2	ChrX	3287504	3288126	DLAgn_00206000	si:ch73-278m9.1	1.18658	*
DLPD00529_1	ChrX	3301058	3302020			0.75734
DLPD00529_2	ChrX	3301058	3302020			0.962202
DLPD12695_1	ChrX	3338596	3339043	DLAgn_00206020	glipr1a	0.983791	*
DLPD10335_1	ChrX	3377893	3378293	DLAgn_00206050	si:dkey-30c15.17	0.77942	*
DLPD10335_2	ChrX	3377893	3378293	DLAgn_00206050	si:dkey-30c15.17	0.779336
DLPD08515_1	ChrX	3474022	3474466			1.03677
DLPD08515_2	ChrX	3474022	3474466			1.17413
DLPD02509_1	ChrX	3479513	3480069	DLAgn_00206080	nap1l1	0.996836
DLPD02509_2	ChrX	3479513	3480069	DLAgn_00206080	nap1l1	1.0515
DLPD09704_1	ChrX	3496797	3496899	DLAgn_00206080	nap1l1	1.05378
DLPD09704_2	ChrX	3496797	3496899	DLAgn_00206080	nap1l1	1.01279
DLPD17765_1	ChrX	3708340	3708508	DLAgn_00206140	si:ch211-251f6.6	1.08888
DLPD17765_2	ChrX	3708340	3708508	DLAgn_00206140	si:ch211-251f6.6	1.10192
DLPD04853_1	ChrX	3745453	3745966			0.948371
DLPD04853_2	ChrX	3745453	3745966			0.915574
L12903 region (Chr17, position 1566309 ± 500 kb)
DLPD probe	Chromosome	Start position	End position	DicLabv1.0c gene matching	Gene Name	Fold Change
DLPD17442_1	Chr17	15137326	15138036			1.09615
DLPD06187_1	Chr17	15138678	15139478	DLAgn_00070930	ppp2r5a	0.890482
DLPD06187_2	Chr17	15138678	15139478	DLAgn_00070930	ppp2r5a	0.898025
DLPD13178_1	Chr17	15140263	15140999	DLAgn_00070930	ppp2r5a	1.00004
DLPD13178_2	Chr17	15140263	15140999	DLAgn_00070930	ppp2r5a	1.07756
DLPD16813_2	Chr17	15225183	15226095			0.639569
DLPD03852_1	Chr17	15254165	15255602	DLAgn_00070970	lpgat1	0.848809
DLPD03852_2	Chr17	15254165	15255602	DLAgn_00070970	lpgat1	0.8954
DLPD02975_1	Chr17	15270778	15271673	DLAgn_00070990	slc30a1a	0.962901
DLPD02975_2	Chr17	15270778	15271673	DLAgn_00070990	slc30a1a	0.96196
DLPD18542_1	Chr17	15302825	15303263	DLAgn_00071010		1.05831
DLPD18542_2	Chr17	15302825	15303263	DLAgn_00071010		1.03297
DLPD18055_1	Chr17	15305451	15305621	DLAgn_00071010		1.28597
DLPD18055_2	Chr17	15305451	15305621	DLAgn_00071010		1.25162
DLPD08166_1	Chr17	15309103	15309756	DLAgn_00071020	rhag	0.820514
DLPD08166_2	Chr17	15309103	15309756	DLAgn_00071020	rhag	0.84001
DLPD10525_1	Chr17	15354041	15354919	DLAgn_00071040	nrbp1	0.934037
DLPD10525_2	Chr17	15354041	15354919	DLAgn_00071040	nrbp1	0.948684
DLPD06255_1	Chr17	15355516	15355815	DLAgn_00071040	nrbp1	1.01575
DLPD06255_2	Chr17	15355516	15355815	DLAgn_00071040	nrbp1	1.02857
DLPD02799_1	Chr17	15393100	15393430	DLAgn_00071070	churc1	0.963349
DLPD02799_2	Chr17	15393100	15393430	DLAgn_00071070	churc1	0.998853
DLPD07211_1	Chr17	15457204	15457736	DLAgn_00071130	ttc32	1.05055
DLPD07211_2	Chr17	15457204	15457736	DLAgn_00071130	ttc32	1.08442
DLPD02483_1	Chr17	15482067	15482653	DLAgn_00071160		1.00197
DLPD02483_2	Chr17	15482067	15482653	DLAgn_00071160		0.902634
DLPD02482_1	Chr17	15482239	15482671	DLAgn_00071160		0.975782
DLPD02482_2	Chr17	15482239	15482671	DLAgn_00071160		0.930544
DLPD02101_1	Chr17	15487095	15487919	DLAgn_00071170	pum2	0.964083
DLPD02101_2	Chr17	15487095	15487919	DLAgn_00071170	pum2	1.00173
DLPD00721_2	Chr17	15507512	15508323	DLAgn_00071180	RHOB	1.12304
DLPD00720_2	Chr17	15507548	15508289	DLAgn_00071180	RHOB	1.08522
DLPD02082_1	Chr17	15510224	15511593	DLAgn_00071190	apoba	0.894204
DLPD02691_1	Chr17	15550777	15551807	DLAgn_00071210	apobb.1	0.477829
DLPD02691_2	Chr17	15550777	15551807	DLAgn_00071210	apobb.1	0.534543
DLPD10512_2	Chr17	15551660	15551956	DLAgn_00071210	apobb.1	0.901279
DLPD12513_1	Chr17	15594690	15595274	DLAgn_00071230	pdia6	0.645183	*
DLPD12513_2	Chr17	15594690	15595274	DLAgn_00071230	pdia6	0.51714
DLPD12640_1	Chr17	15625236	15625918	DLAgn_00071270	rock2a	1.21033
DLPD12640_2	Chr17	15625236	15625918	DLAgn_00071270	rock2a	0.995333
DLPD05641_1	Chr17	15657785	15658534	DLAgn_00071280	sobpb	1.01854
DLPD05641_2	Chr17	15657785	15658534	DLAgn_00071280	sobpb	1.03959
DLPD00305_1	Chr17	15658423	15659348	DLAgn_00071280	sobpb	1.11681
DLPD00305_2	Chr17	15658423	15659348	DLAgn_00071280	sobpb	1.04822
DLPD12951_1	Chr17	15664095	15664384	DLAgn_00071280	sobpb	0.627422
DLPD02605_1	Chr17	15911667	15911981	DLAgn_00071360	prep	1.26851
DLPD02605_2	Chr17	15911667	15911981	DLAgn_00071360	prep	1.2334
DLPD06714_1	Chr17	15937100	15937902	DLAgn_00071370	prdm1a	1.40734
DLPD06714_2	Chr17	15937100	15937902	DLAgn_00071370	prdm1a	1.1974
DLPD06829_1	Chr17	16039106	16039283	DLAgn_00071420	mrpl19	0.949313
DLPD06829_2	Chr17	16039106	16039283	DLAgn_00071420	mrpl19	0.915016
